# Supplementary material for: Behavioral responses of blue-winged teal and northern shoveler to unmanned aerial vehicle surveys
Source: PLoS One. 2022 Jan 19;17(1):e0262393. doi: 10.1371/journal.pone.0262393 (PMC8769346; doi:10.1371/journal.pone.0262393)
Supplement: S2 File — (CSV) [file pone.0262393.s003.csv]

bird_id	species	sex	group	time_of_day	flight_id	treatment	flight_period	behavior	add_behavior	bh_start	bh_end	bh_time	bh_total_min	pd_start_time	pd_end_time	total_min	head_cocked_head_popp	flush	comments
bt01	bwte	m	pair	mid_day	50301	flown	before	active	feeding	10:39:00	10:39:47	0:00:47	0.783333333	10:39	11:09	30	0	0
bt01	bwte	m	pair	mid_day	50301	flown	before	active	breeding	10:39:47	10:40:28	0:00:41	0.683333333	10:39	11:09	30	0	0
bt01	bwte	m	pair	mid_day	50301	flown	before	na	na	10:40:28	10:41:33	0:01:05	1.083333333	10:39	11:09	30	0	0
bt01	bwte	m	pair	mid_day	50301	flown	before	active	feeding	10:41:33	10:44:09	0:02:36	2.6	10:39	11:09	30	0	0
bt01	bwte	m	pair	mid_day	50301	flown	before	active	breeding	10:44:09	10:44:18	0:00:09	0.15	10:39	11:09	30	0	0
bt01	bwte	m	pair	mid_day	50301	flown	before	active	feeding	10:44:18	10:45:48	0:01:30	1.5	10:39	11:09	30	0	0
bt01	bwte	m	pair	mid_day	50301	flown	before	active	swimming	10:45:48	10:48:23	0:02:35	2.583333333	10:39	11:09	30	0	0
bt01	bwte	m	pair	mid_day	50301	flown	before	active	feeding	10:48:23	10:49:56	0:01:33	1.55	10:39	11:09	30	0	0
bt01	bwte	m	pair	mid_day	50301	flown	before	active	swimming	10:49:56	10:50:56	0:01:00	1	10:39	11:09	30	0	0
bt01	bwte	m	pair	mid_day	50301	flown	before	active	feeding	10:50:56	10:53:55	0:02:59	2.983333333	10:39	11:09	30	0	0
bt01	bwte	m	pair	mid_day	50301	flown	before	active	swimming	10:53:55	10:54:35	0:00:40	0.666666667	10:39	11:09	30	0	0
bt01	bwte	m	pair	mid_day	50301	flown	before	vigilant	head_popped	10:54:35	10:54:53	0:00:18	0.3	10:39	11:09	30	1	0
bt01	bwte	m	pair	mid_day	50301	flown	before	flush	flush_other	10:54:53	10:54:54	0:00:01	0.016666667	10:39	11:09	30	0	1
bt01	bwte	m	pair	mid_day	50301	flown	before	na	na	10:54:54	10:58:58	0:04:04	4.066666667	10:39	11:09	30	0	0
bt02	bwte	f	pair	mid_day	50301	flown	before	active	feeding	10:39:00	10:40:48	0:01:48	1.8	10:39	11:09	30	0	0
bt02	bwte	f	pair	mid_day	50301	flown	before	na	na	10:40:48	10:41:33	0:00:45	0.75	10:39	11:09	30	0	0
bt02	bwte	f	pair	mid_day	50301	flown	before	active	feeding	10:41:33	10:45:48	0:04:15	4.25	10:39	11:09	30	0	0
bt02	bwte	f	pair	mid_day	50301	flown	before	active	swimming	10:45:48	10:48:23	0:02:35	2.583333333	10:39	11:09	30	0	0
bt02	bwte	f	pair	mid_day	50301	flown	before	active	feeding	10:48:23	10:49:56	0:01:33	1.55	10:39	11:09	30	0	0
bt02	bwte	f	pair	mid_day	50301	flown	before	active	swimming	10:49:56	10:50:54	0:00:58	0.966666667	10:39	11:09	30	0	0
bt02	bwte	f	pair	mid_day	50301	flown	before	active	feeding	10:50:54	10:53:55	0:03:01	3.016666667	10:39	11:09	30	0	0
bt02	bwte	f	pair	mid_day	50301	flown	before	active	swimming	10:53:55	10:54:35	0:00:40	0.666666667	10:39	11:09	30	0	0
bt02	bwte	f	pair	mid_day	50301	flown	before	vigilant	head_popped	10:54:35	10:54:53	0:00:18	0.3	10:39	11:09	30	1	0
bt02	bwte	f	pair	mid_day	50301	flown	before	flush	flush_other	10:54:53	10:54:54	0:00:01	0.016666667	10:39	11:09	30	0	1
bt02	bwte	f	pair	mid_day	50301	flown	before	na	na	10:54:54	10:58:58	0:04:04	4.066666667	10:39	11:09	30	0	0
bt03	bwte	f	pair	mid_day	50301	flown	before	active	feeding	10:58:58	11:08:36	0:09:38	9.633333333	10:39	11:09	30	0	0
bt03	bwte	f	pair	mid_day	50301	flown	before	active	preening	11:08:36	11:09:00	0:00:24	0.4	10:39	11:09	30	0	0
bt03	bwte	f	pair	mid_day	50301	flown	during	active	preening	11:09:00	11:10:49	0:01:49	1.816666667	11:09	11:16	7	0	0
bt03	bwte	f	pair	mid_day	50301	flown	during	active	swimming	11:10:49	11:10:51	0:00:02	0.033333333	11:09	11:16	7	0	0
bt03	bwte	f	pair	mid_day	50301	flown	during	active	swimming	11:10:51	11:12:27	0:01:36	1.6	11:09	11:16	7	0	0
bt03	bwte	f	pair	mid_day	50301	flown	during	active	feeding	11:12:27	11:16:00	0:03:33	3.55	11:09	11:16	7	0	0
bt03	bwte	f	pair	mid_day	50301	flown	after	active	feeding	11:16:00	11:32:54	0:16:54	16.9	11:16	11:46	30	0	0
bt03	bwte	f	pair	mid_day	50301	flown	after	active	preening	11:32:54	11:33:11	0:00:17	0.283333333	11:16	11:46	30	0	0
bt03	bwte	f	pair	mid_day	50301	flown	after	active	feeding	11:33:11	11:34:12	0:01:01	1.016666667	11:16	11:46	30	0	0
bt03	bwte	f	pair	mid_day	50301	flown	after	active	preening	11:34:12	11:39:51	0:05:39	5.65	11:16	11:46	30	0	0
bt03	bwte	f	pair	mid_day	50301	flown	after	none	sleeping	11:39:51	11:42:35	0:02:44	2.733333333	11:16	11:46	30	0	0
bt03	bwte	f	pair	mid_day	50301	flown	after	active	swimming	11:42:35	11:45:35	0:03:00	3	11:16	11:46	30	0	0
bt03	bwte	f	pair	mid_day	50301	flown	after	active	breeding	11:45:35	11:45:54	0:00:19	0.316666667	11:16	11:46	30	0	0
bt03	bwte	f	pair	mid_day	50301	flown	after	active	feeding	11:45:54	11:46:00	0:00:06	0.1	11:16	11:46	30	0	0
bt04	bwte	m	pair	mid_day	50301	flown	before	active	feeding	11:00:50	11:08:32	0:07:42	7.7	10:39	11:09	30	0	0
bt04	bwte	m	pair	mid_day	50301	flown	before	active	preening	11:08:32	11:09:00	0:00:28	0.466666667	10:39	11:09	30	0	0
bt04	bwte	m	pair	mid_day	50301	flown	during	active	preening	11:09:00	11:10:49	0:01:49	1.816666667	11:09	11:16	7	0	0
bt04	bwte	m	pair	mid_day	50301	flown	during	active	swimming	11:10:49	11:10:51	0:00:02	0.033333333	11:09	11:16	7	0	0
bt04	bwte	m	pair	mid_day	50301	flown	during	active	swimming	11:10:51	11:12:27	0:01:36	1.6	11:09	11:16	7	0	0
bt04	bwte	m	pair	mid_day	50301	flown	during	active	feeding	11:12:27	11:16:00	0:03:33	3.55	11:09	11:16	7	0	0
bt04	bwte	m	pair	mid_day	50301	flown	after	active	feeding	11:16:00	11:34:12	0:18:12	18.2	11:16	11:46	30	0	0
bt04	bwte	m	pair	mid_day	50301	flown	after	active	preening	11:34:12	11:42:35	0:08:23	8.383333333	11:16	11:46	30	0	0
bt04	bwte	m	pair	mid_day	50301	flown	after	active	swimming	11:42:35	11:45:35	0:03:00	3	11:16	11:46	30	0	0
bt04	bwte	m	pair	mid_day	50301	flown	after	active	breeding	11:45:35	11:45:54	0:00:19	0.316666667	11:16	11:46	30	0	0
bt04	bwte	m	pair	mid_day	50301	flown	after	active	feeding	11:45:54	11:46:00	0:00:06	0.1	11:16	11:46	30	0	0
bt05	bwte	m	pair	mid_day	50301	control	before	active	feeding	10:43:00	10:44:21	0:01:21	1.35	10:39	11:09	30	0	0
bt05	bwte	m	pair	mid_day	50301	control	before	active	preening	10:44:21	10:44:44	0:00:23	0.383333333	10:39	11:09	30	0	0
bt05	bwte	m	pair	mid_day	50301	control	before	flush	flush_other	10:44:44	10:44:45	0:00:01	0.016666667	10:39	11:09	30	0	1
bt06	bwte	f	pair	mid_day	50301	control	before	active	feeding	10:43:00	10:44:21	0:01:21	1.35	10:39	11:09	30	0	0
bt06	bwte	f	pair	mid_day	50301	control	before	vigilant	head_popped	10:44:21	10:44:44	0:00:23	0.383333333	10:39	11:09	30	1	0
bt06	bwte	f	pair	mid_day	50301	control	before	flush	flush_other	10:44:44	10:44:45	0:00:01	0.016666667	10:39	11:09	30	0	1
sh01	nosh	m	pair	mid_day	50301	control	before	active	preening	10:52:27	11:04:56	0:12:29	12.48333333	10:39	11:09	30	0	0
sh01	nosh	m	pair	mid_day	50301	control	before	active	swimming	11:04:56	11:06:20	0:01:24	1.4	10:39	11:09	30	0	0
sh01	nosh	m	pair	mid_day	50301	control	before	active	preening	11:06:20	11:09:00	0:02:40	2.666666667	10:39	11:09	30	0	0
sh01	nosh	m	pair	mid_day	50301	control	during	active	preening	11:09:00	11:11:43	0:02:43	2.716666667	11:09	11:16	7	0	0
sh01	nosh	m	pair	mid_day	50301	control	during	active	swimming	11:11:43	11:16:00	0:04:17	4.283333333	11:09	11:16	7	0	0
sh01	nosh	m	pair	mid_day	50301	control	after	active	swimming	11:16:00	11:17:53	0:01:53	1.883333333	11:16	11:46	30	0	0
sh01	nosh	m	pair	mid_day	50301	control	after	na	na	11:17:53	11:22:16	0:04:23	4.383333333	11:16	11:46	30	0	0
sh01	nosh	m	pair	mid_day	50301	control	after	active	preening	11:22:16	11:31:52	0:09:36	9.6	11:16	11:46	30	0	0
sh01	nosh	m	pair	mid_day	50301	control	after	none	sleeping	11:31:52	11:35:36	0:03:44	3.733333333	11:16	11:46	30	0	0
sh01	nosh	m	pair	mid_day	50301	control	after	active	swimming	11:35:36	11:35:40	0:00:04	0.066666667	11:16	11:46	30	0	0
sh01	nosh	m	pair	mid_day	50301	control	after	na	na	11:35:40	11:36:59	0:01:19	1.316666667	11:16	11:46	30	0	0
sh01	nosh	m	pair	mid_day	50301	control	after	active	swimming	11:36:59	11:37:10	0:00:11	0.183333333	11:16	11:46	30	0	0
sh01	nosh	m	pair	mid_day	50301	control	after	none	sleeping	11:37:10	11:42:42	0:05:32	5.533333333	11:16	11:46	30	0	0
sh01	nosh	m	pair	mid_day	50301	control	after	active	breeding	11:42:42	11:42:45	0:00:03	0.05	11:16	11:46	30	0	0
sh01	nosh	m	pair	mid_day	50301	control	after	active	swimming	11:42:45	11:43:11	0:00:26	0.433333333	11:16	11:46	30	0	0
sh01	nosh	m	pair	mid_day	50301	control	after	none	sleeping	11:43:11	11:46:00	0:02:49	2.816666667	11:16	11:46	30	0	0
sh02	nosh	f	pair	mid_day	50301	control	before	active	preening	10:52:27	11:09:00	0:16:33	16.55	10:39	11:09	30	0	0
sh02	nosh	f	pair	mid_day	50301	control	during	active	preening	11:09:00	11:11:49	0:02:49	2.816666667	11:09	11:16	7	0	0
sh02	nosh	f	pair	mid_day	50301	control	during	active	swimming	11:11:49	11:16:00	0:04:11	4.183333333	11:09	11:16	7	0	0
sh02	nosh	f	pair	mid_day	50301	control	after	active	swimming	11:16:00	11:17:49	0:01:49	1.816666667	11:16	11:46	30	0	0
sh02	nosh	f	pair	mid_day	50301	control	after	na	na	11:17:49	11:22:16	0:04:27	4.45	11:16	11:46	30	0	0
sh02	nosh	f	pair	mid_day	50301	control	after	active	preening	11:22:16	11:30:09	0:07:53	7.883333333	11:16	11:46	30	0	0
sh02	nosh	f	pair	mid_day	50301	control	after	none	sleeping	11:30:09	11:42:22	0:12:13	12.21666667	11:16	11:46	30	0	0
sh02	nosh	f	pair	mid_day	50301	control	after	active	swimming	11:42:22	11:43:11	0:00:49	0.816666667	11:16	11:46	30	0	0
sh02	nosh	f	pair	mid_day	50301	control	after	active	sleeping	11:43:11	11:46:00	0:02:49	2.816666667	11:16	11:46	30	0	0
bt07	bwte	m	pair	afternoon	50302	flown	before	none	sleeping	13:40:00	13:45:59	0:05:59	5.983333333	13:40	14:10	30	0	0
bt07	bwte	m	pair	afternoon	50302	flown	before	active	swimming	13:45:59	13:46:12	0:00:13	0.216666667	13:40	14:10	30	0	0
bt07	bwte	m	pair	afternoon	50302	flown	before	none	sleeping	13:46:12	14:10:00	0:23:48	23.8	13:40	14:10	30	0	0
bt07	bwte	m	pair	afternoon	50302	flown	during	none	sleeping	14:10:00	14:34:00	0:24:00	24	14:10	14:34	24	0	0
bt07	bwte	m	pair	afternoon	50302	flown	after	none	sleeping	14:34:00	14:34:23	0:00:23	0.383333333	14:34	15:04	30	0	0
bt07	bwte	m	pair	afternoon	50302	flown	after	none	resting	14:34:23	14:34:53	0:00:30	0.5	14:34	15:04	30	0	0
bt07	bwte	m	pair	afternoon	50302	flown	after	none	sleeping	14:34:53	14:36:00	0:01:07	1.116666667	14:34	15:04	30	0	0
bt07	bwte	m	pair	afternoon	50302	flown	after	active	swimming	14:36:00	14:36:14	0:00:14	0.233333333	14:34	15:04	30	0	0
bt07	bwte	m	pair	afternoon	50302	flown	after	na	na	14:36:14	14:40:36	0:04:22	4.366666667	14:34	15:04	30	0	0
bt07	bwte	m	pair	afternoon	50302	flown	after	active	feeding	14:40:36	14:41:11	0:00:35	0.583333333	14:34	15:04	30	0	0
bt07	bwte	m	pair	afternoon	50302	flown	after	active	preening	14:41:11	14:41:51	0:00:40	0.666666667	14:34	15:04	30	0	0
bt07	bwte	m	pair	afternoon	50302	flown	after	flush	flush_other	14:41:51	14:41:52	0:00:01	0.016666667	14:34	15:04	30	0	1
bt08	bwte	f	pair	afternoon	50302	flown	before	none	sleeping	13:40:00	14:10:00	0:30:00	30	13:40	14:10	30	0	0
bt08	bwte	f	pair	afternoon	50302	flown	during	none	sleeping	14:10:00	14:34:00	0:24:00	24	14:10	14:34	30	0	0
bt08	bwte	f	pair	afternoon	50302	flown	after	none	sleeping	14:34:00	14:37:05	0:03:05	3.083333333	14:34	15:04	30	0	0
bt08	bwte	f	pair	afternoon	50302	flown	after	active	swimming	14:37:05	14:37:17	0:00:12	0.2	14:34	15:04	30	0	0
bt08	bwte	f	pair	afternoon	50302	flown	after	na	na	14:37:17	14:40:36	0:03:19	3.316666667	14:34	15:04	30	0	0
bt08	bwte	f	pair	afternoon	50302	flown	after	active	feeding	14:40:36	14:41:11	0:00:35	0.583333333	14:34	15:04	30	0	0
bt08	bwte	f	pair	afternoon	50302	flown	after	active	preening	14:41:11	14:41:51	0:00:40	0.666666667	14:34	15:04	30	0	0
bt08	bwte	f	pair	afternoon	50302	flown	after	flush	flush_other	14:41:51	14:41:52	0:00:01	0.016666667	14:34	15:04	30	0	0
bt09	bwte	m	pair	afternoon	50302	flown	after	active	preening	14:47:56	14:48:37	0:00:41	0.683333333	14:34	15:04	30	0	0
bt09	bwte	m	pair	afternoon	50302	flown	after	active	feeding	14:48:37	14:53:55	0:05:18	5.3	14:34	15:04	30	0	0
bt09	bwte	m	pair	afternoon	50302	flown	after	active	preening	14:53:55	14:54:05	0:00:10	0.166666667	14:34	15:04	30	0	0
bt09	bwte	m	pair	afternoon	50302	flown	after	active	feeding	14:54:05	15:01:55	0:07:50	7.833333333	14:34	15:04	30	0	0
bt10	bwte	f	pair	afternoon	50302	flown	after	active	preening	14:47:56	14:48:37	0:00:41	0.683333333	14:34	15:04	30	0	0
bt10	bwte	f	pair	afternoon	50302	flown	after	active	feeding	14:48:37	15:01:46	0:13:09	13.15	14:34	15:04	30	0	0
bt11	bwte	f	pair	afternoon	50302	control	before	none	resting	13:40:00	13:44:41	0:04:41	4.683333333	13:40	14:10	30	0	0
bt11	bwte	f	pair	afternoon	50302	control	before	active	swimming	13:44:41	13:47:34	0:02:53	2.883333333	13:40	14:10	30	0	0
bt11	bwte	f	pair	afternoon	50302	control	before	active	feeding	13:47:34	13:54:29	0:06:55	6.916666667	13:40	14:10	30	0	0
bt11	bwte	f	pair	afternoon	50302	control	before	na	na	13:54:29	13:57:02	0:02:33	2.55	13:40	14:10	30	0	0
bt11	bwte	f	pair	afternoon	50302	control	before	active	feeding	13:57:02	14:02:09	0:05:07	5.116666667	13:40	14:10	30	0	0
bt11	bwte	f	pair	afternoon	50302	control	before	active	preening	14:02:09	14:02:39	0:00:30	0.5	13:40	14:10	30	0	0
bt11	bwte	f	pair	afternoon	50302	control	before	active	feeding	14:02:39	14:07:28	0:04:49	4.816666667	13:40	14:10	30	0	0
bt11	bwte	f	pair	afternoon	50302	control	before	active	swimming	14:07:28	14:10:00	0:02:32	2.533333333	13:40	14:10	30	0	0
bt11	bwte	f	pair	afternoon	50302	control	during	active	swimming	14:10:00	14:14:12	0:04:12	4.2	14:10	14:34	24	0	0
bt11	bwte	f	pair	afternoon	50302	control	during	active	feeding	14:14:12	14:24:15	0:10:03	10.05	14:10	14:34	24	0	0
bt11	bwte	f	pair	afternoon	50302	control	during	overhead_vigilance	head_cocked	14:24:15	14:24:17	0:00:02	0.033333333	14:10	14:34	24	1	0
bt11	bwte	f	pair	afternoon	50302	control	during	active	swimming	14:24:17	14:28:17	0:04:00	4	14:10	14:34	24	0	0
bt11	bwte	f	pair	afternoon	50302	control	during	active	preening	14:28:17	14:34:00	0:05:43	5.716666667	14:10	14:34	24	0	0
bt11	bwte	f	pair	afternoon	50302	control	after	active	preening	14:34:00	14:35:57	0:01:57	1.95	14:34	15:04	30	0	0
bt11	bwte	f	pair	afternoon	50302	control	after	none	sleeping	14:35:57	14:50:22	0:14:25	14.41666667	14:34	15:04	30	0	0
bt11	bwte	f	pair	afternoon	50302	control	after	active	preening	14:50:22	14:51:30	0:01:08	1.133333333	14:34	15:04	30	0	0
bt11	bwte	f	pair	afternoon	50302	control	after	active	feeding	14:51:30	14:51:36	0:00:06	0.1	14:34	15:04	30	0	0
bt11	bwte	f	pair	afternoon	50302	control	after	active	swimming	14:51:36	14:54:28	0:02:52	2.866666667	14:34	15:04	30	0	0
bt11	bwte	f	pair	afternoon	50302	control	after	active	breeding	14:54:28	14:54:36	0:00:08	0.133333333	14:34	15:04	30	0	0
bt11	bwte	f	pair	afternoon	50302	control	after	flush	flush_territorial	14:54:36	14:54:37	0:00:01	0.016666667	14:34	15:04	30	0	1
bt12	bwte	m	pair	afternoon	50302	control	before	active	feeding	13:40:25	13:40:33	0:00:08	0.133333333	13:40	14:10	30	0	0
bt12	bwte	m	pair	afternoon	50302	control	before	na	na	13:40:33	13:41:43	0:01:10	1.166666667	13:40	14:10	30	0	0
bt12	bwte	m	pair	afternoon	50302	control	before	none	resting	13:41:43	13:43:34	0:01:51	1.85	13:40	14:10	30	0	0
bt12	bwte	m	pair	afternoon	50302	control	before	na	na	13:43:34	13:47:34	0:04:00	4	13:40	14:10	30	0	0
bt12	bwte	m	pair	afternoon	50302	control	before	active	feeding	13:47:34	13:54:11	0:06:37	6.616666667	13:40	14:10	30	0	0
bt12	bwte	m	pair	afternoon	50302	control	before	vigilant	head_popped	13:54:11	13:54:25	0:00:14	0.233333333	13:40	14:10	30	1	0
bt12	bwte	m	pair	afternoon	50302	control	before	active	feeding	13:54:25	13:56:44	0:02:19	2.316666667	13:40	14:10	30	0	0
bt12	bwte	m	pair	afternoon	50302	control	before	na	na	13:56:44	13:57:02	0:00:18	0.3	13:40	14:10	30	0	0
bt12	bwte	m	pair	afternoon	50302	control	before	active	feeding	13:57:02	14:07:28	0:10:26	10.43333333	13:40	14:10	30	0	0
bt12	bwte	m	pair	afternoon	50302	control	before	active	preening	14:07:28	14:10:00	0:02:32	2.533333333	13:40	14:10	30	0	0
bt12	bwte	m	pair	afternoon	50302	control	during	active	preening	14:10:00	14:11:29	0:01:29	1.483333333	14:10	14:34	24	0	0
bt12	bwte	m	pair	afternoon	50302	control	during	na	na	14:11:29	14:13:45	0:02:16	2.266666667	14:10	14:34	24	0	0
bt12	bwte	m	pair	afternoon	50302	control	during	active	preening	14:13:45	14:14:20	0:00:35	0.583333333	14:10	14:34	24	0	0
bt12	bwte	m	pair	afternoon	50302	control	during	active	feeding	14:14:20	14:20:17	0:05:57	5.95	14:10	14:34	24	0	0
bt12	bwte	m	pair	afternoon	50302	control	during	active	preening	14:20:17	14:24:51	0:04:34	4.566666667	14:10	14:34	24	0	0
bt12	bwte	m	pair	afternoon	50302	control	during	overhead_vigilance	head_cocked	14:24:51	14:24:53	0:00:02	0.033333333	14:10	14:34	24	1	0
bt12	bwte	m	pair	afternoon	50302	control	during	active	swimming	14:24:53	14:28:17	0:03:24	3.4	14:10	14:34	24	0	0
bt12	bwte	m	pair	afternoon	50302	control	during	active	preening	14:28:17	14:34:00	0:05:43	5.716666667	14:10	14:34	24	0	0
bt12	bwte	m	pair	afternoon	50302	control	after	active	preening	14:34:00	14:36:42	0:02:42	2.7	14:34	15:04	30	0	0
bt12	bwte	m	pair	afternoon	50302	control	after	none	resting	14:36:42	14:38:43	0:02:01	2.016666667	14:34	15:04	30	0	0
bt12	bwte	m	pair	afternoon	50302	control	after	none	sleeping	14:38:43	14:50:24	0:11:41	11.68333333	14:34	15:04	30	0	0
bt12	bwte	m	pair	afternoon	50302	control	after	active	feeding	14:50:24	14:51:40	0:01:16	1.266666667	14:34	15:04	30	0	0
bt12	bwte	m	pair	afternoon	50302	control	after	na	na	14:51:40	14:54:28	0:02:48	2.8	14:34	15:04	30	0	0
bt12	bwte	m	pair	afternoon	50302	control	after	active	breeding	14:54:28	14:54:36	0:00:08	0.133333333	14:34	15:04	30	0	0
bt12	bwte	m	pair	afternoon	50302	control	after	flush	flush_territorial	14:54:36	14:54:37	0:00:01	0.016666667	14:34	15:04	30	0	1
bt13	bwte	m	pair	afternoon	50303	flown	before	active	feeding	16:10:19	16:11:04	0:00:45	0.75	16:09	16:39	30	0	0
bt13	bwte	m	pair	afternoon	50303	flown	before	na	na	16:11:04	16:14:50	0:03:46	3.766666667	16:09	16:39	30	0	0
bt13	bwte	m	pair	afternoon	50303	flown	before	active	feeding	16:14:50	16:15:32	0:00:42	0.7	16:09	16:39	30	0	0
bt13	bwte	m	pair	afternoon	50303	flown	before	vigilant	head_popped	16:15:32	16:15:35	0:00:03	0.05	16:09	16:39	30	1	0
bt13	bwte	m	pair	afternoon	50303	flown	before	active	swimming	16:15:35	16:15:42	0:00:07	0.116666667	16:09	16:39	30	0	0
bt13	bwte	m	pair	afternoon	50303	flown	before	na	na	16:15:42	16:16:46	0:01:04	1.066666667	16:09	16:39	30	0	0
bt13	bwte	m	pair	afternoon	50303	flown	before	active	swimming	16:16:46	16:17:03	0:00:17	0.283333333	16:09	16:39	30	0	0
bt13	bwte	m	pair	afternoon	50303	flown	before	active	feeding	16:17:03	16:20:09	0:03:06	3.1	16:09	16:39	30	0	0
bt13	bwte	m	pair	afternoon	50303	flown	before	active	preening	16:20:09	16:21:10	0:01:01	1.016666667	16:09	16:39	30	0	0
bt13	bwte	m	pair	afternoon	50303	flown	before	na	na	16:21:10	16:21:26	0:00:16	0.266666667	16:09	16:39	30	0	0
bt13	bwte	m	pair	afternoon	50303	flown	before	active	feeding	16:21:26	16:28:30	0:07:04	7.066666667	16:09	16:39	30	0	0
bt13	bwte	m	pair	afternoon	50303	flown	before	active	breeding	16:28:30	16:28:48	0:00:18	0.3	16:09	16:39	30	0	0
bt13	bwte	m	pair	afternoon	50303	flown	before	active	feeding	16:28:48	16:29:04	0:00:16	0.266666667	16:09	16:39	30	0	0
bt13	bwte	m	pair	afternoon	50303	flown	before	na	na	16:29:04	16:29:49	0:00:45	0.75	16:09	16:39	30	0	0
bt13	bwte	m	pair	afternoon	50303	flown	before	active	feeding	16:29:49	16:39:00	0:09:11	9.183333333	16:09	16:39	30	0	0
bt13	bwte	m	pair	afternoon	50303	flown	during	active	feeding	16:39:00	16:48:01	0:09:01	9.016666667	16:39	17:02	23	0	0
bt13	bwte	m	pair	afternoon	50303	flown	during	na	na	16:48:01	16:49:15	0:01:14	1.233333333	16:39	17:02	23	0	0
bt13	bwte	m	pair	afternoon	50303	flown	during	active	feeding	16:49:15	16:53:22	0:04:07	4.116666667	16:39	17:02	23	0	0
bt13	bwte	m	pair	afternoon	50303	flown	during	active	breeding	16:53:22	16:53:27	0:00:05	0.083333333	16:39	17:02	23	0	0
bt13	bwte	m	pair	afternoon	50303	flown	during	active	feeding	16:53:27	16:54:07	0:00:40	0.666666667	16:39	17:02	23	0	0
bt13	bwte	m	pair	afternoon	50303	flown	during	active	breeding	16:54:07	16:54:14	0:00:07	0.116666667	16:39	17:02	23	0	0
bt13	bwte	m	pair	afternoon	50303	flown	during	active	feeding	16:54:14	16:57:10	0:02:56	2.933333333	16:39	17:02	23	0	0
bt13	bwte	m	pair	afternoon	50303	flown	during	active	breeding	16:57:10	16:57:20	0:00:10	0.166666667	16:39	17:02	23	0	0
bt13	bwte	m	pair	afternoon	50303	flown	during	active	feeding	16:57:20	17:02:00	0:04:40	4.666666667	16:39	17:02	23	0	0
bt13	bwte	m	pair	afternoon	50303	flown	after	active	feeding	17:02:00	17:02:02	0:00:02	0.033333333	17:02	17:32	30	0	0
bt13	bwte	m	pair	afternoon	50303	flown	after	na	na	17:02:02	17:04:57	0:02:55	2.916666667	17:02	17:32	30	0	0
bt13	bwte	m	pair	afternoon	50303	flown	after	active	feeding	17:04:57	17:12:52	0:07:55	7.916666667	17:02	17:32	30	0	0
bt13	bwte	m	pair	afternoon	50303	flown	after	active	breeding	17:12:52	17:12:56	0:00:04	0.066666667	17:02	17:32	30	0	0
bt13	bwte	m	pair	afternoon	50303	flown	after	active	feeding	17:12:56	17:14:40	0:01:44	1.733333333	17:02	17:32	30	0	0
bt13	bwte	m	pair	afternoon	50303	flown	after	active	preening	17:14:40	17:20:29	0:05:49	5.816666667	17:02	17:32	30	0	0
bt13	bwte	m	pair	afternoon	50303	flown	after	active	feeding	17:20:29	17:32:00	0:11:31	11.51666667	17:02	17:32	30	0	0
bt14	bwte	f	pair	afternoon	50303	flown	before	active	feeding	16:10:19	16:11:23	0:01:04	1.066666667	16:09	16:39	30	0	0
bt14	bwte	f	pair	afternoon	50303	flown	before	na	na	16:11:23	16:14:50	0:03:27	3.45	16:09	16:39	30	0	0
bt14	bwte	f	pair	afternoon	50303	flown	before	active	preening	16:14:50	16:15:32	0:00:42	0.7	16:09	16:39	30	0	0
bt14	bwte	f	pair	afternoon	50303	flown	before	active	swimming	16:15:32	16:15:42	0:00:10	0.166666667	16:09	16:39	30	0	0
bt14	bwte	f	pair	afternoon	50303	flown	before	na	na	16:15:42	16:16:46	0:01:04	1.066666667	16:09	16:39	30	0	0
bt14	bwte	f	pair	afternoon	50303	flown	before	active	swimming	16:16:46	16:17:03	0:00:17	0.283333333	16:09	16:39	30	0	0
bt14	bwte	f	pair	afternoon	50303	flown	before	active	feeding	16:17:03	16:29:04	0:12:01	12.01666667	16:09	16:39	30	0	0
bt14	bwte	f	pair	afternoon	50303	flown	before	na	na	16:29:04	16:30:31	0:01:27	1.45	16:09	16:39	30	0	0
bt14	bwte	f	pair	afternoon	50303	flown	before	active	feeding	16:30:31	16:39:00	0:08:29	8.483333333	16:09	16:39	30	0	0
bt14	bwte	f	pair	afternoon	50303	flown	during	active	feeding	16:39:00	16:48:03	0:09:03	9.05	16:39	17:02	23	0	0
bt14	bwte	f	pair	afternoon	50303	flown	during	na	na	16:48:03	16:49:15	0:01:12	1.2	16:39	17:02	23	0	0
bt14	bwte	f	pair	afternoon	50303	flown	during	active	feeding	16:49:15	16:54:07	0:04:52	4.866666667	16:39	17:02	23	0	0
bt14	bwte	f	pair	afternoon	50303	flown	during	active	breeding	16:54:07	16:54:14	0:00:07	0.116666667	16:39	17:02	23	0	0
bt14	bwte	f	pair	afternoon	50303	flown	during	active	feeding	16:54:14	17:02:00	0:07:46	7.766666667	16:39	17:02	23	0	0
bt14	bwte	f	pair	afternoon	50303	flown	after	active	feeding	17:02:00	17:02:02	0:00:02	0.033333333	17:02	17:32	30	0	0
bt14	bwte	f	pair	afternoon	50303	flown	after	na	na	17:02:02	17:04:57	0:02:55	2.916666667	17:02	17:32	30	0	0
bt14	bwte	f	pair	afternoon	50303	flown	after	active	feeding	17:04:57	17:14:40	0:09:43	9.716666667	17:02	17:32	30	0	0
bt14	bwte	f	pair	afternoon	50303	flown	after	active	preening	17:14:40	17:30:10	0:15:30	15.5	17:02	17:32	30	0	0
bt14	bwte	f	pair	afternoon	50303	flown	after	active	feeding	17:30:10	17:32:00	0:01:50	1.833333333	17:02	17:32	30	0	0
bt15	bwte	m	pair	afternoon	50303	control	before	active	preening	16:10:17	16:13:27	0:03:10	3.166666667	16:09	16:39	30	0	0
bt15	bwte	m	pair	afternoon	50303	control	before	none	resting	16:13:27	16:16:11	0:02:44	2.733333333	16:09	16:39	30	0	0
bt15	bwte	m	pair	afternoon	50303	control	before	active	feeding	16:16:11	16:19:02	0:02:51	2.85	16:09	16:39	30	0	0
bt15	bwte	m	pair	afternoon	50303	control	before	none	resting	16:19:02	16:21:05	0:02:03	2.05	16:09	16:39	30	0	0
bt15	bwte	m	pair	afternoon	50303	control	before	none	sleeping	16:21:05	16:31:28	0:10:23	10.38333333	16:09	16:39	30	0	0
bt15	bwte	m	pair	afternoon	50303	control	before	active	preening	16:31:28	16:31:38	0:00:10	0.166666667	16:09	16:39	30	0	0
bt15	bwte	m	pair	afternoon	50303	control	before	active	feeding	16:31:38	16:39:00	0:07:22	7.366666667	16:09	16:39	30	0	0
bt15	bwte	m	pair	afternoon	50303	control	during	active	feeding	16:39:00	16:43:27	0:04:27	4.45	16:39	17:02	23	0	0
bt15	bwte	m	pair	afternoon	50303	control	during	overhead_vigilance	head_cocked	16:43:27	16:43:29	0:00:02	0.033333333	16:39	17:02	23	1	0
bt15	bwte	m	pair	afternoon	50303	control	during	active	preening	16:43:29	16:46:23	0:02:54	2.9	16:39	17:02	23	0	0
bt15	bwte	m	pair	afternoon	50303	control	during	active	feeding	16:46:23	16:49:06	0:02:43	2.716666667	16:39	17:02	23	0	0
bt15	bwte	m	pair	afternoon	50303	control	during	none	resting	16:49:06	16:51:46	0:02:40	2.666666667	16:39	17:02	23	0	0
bt15	bwte	m	pair	afternoon	50303	control	during	active	feeding	16:51:46	16:53:03	0:01:17	1.283333333	16:39	17:02	23	0	0
bt15	bwte	m	pair	afternoon	50303	control	during	overhead_vigilance	head_cocked	16:53:03	16:53:07	0:00:04	0.066666667	16:39	17:02	23	1	0
bt15	bwte	m	pair	afternoon	50303	control	during	active	feeding	16:53:07	17:01:57	0:08:50	8.833333333	16:39	17:02	23	0	0
bt15	bwte	m	pair	afternoon	50303	control	during	overhead_vigilance	head_cocked	17:01:57	17:02:00	0:00:03	0.05	16:39	17:02	23	1	0
bt15	bwte	m	pair	afternoon	50303	control	after	active	feeding	17:02:00	17:03:32	0:01:32	1.533333333	17:02	17:32	30	0	0
bt15	bwte	m	pair	afternoon	50303	control	after	active	preening	17:03:32	17:06:13	0:02:41	2.683333333	17:02	17:32	30	0	0
bt15	bwte	m	pair	afternoon	50303	control	after	active	feeding	17:06:13	17:17:06	0:10:53	10.88333333	17:02	17:32	30	0	0
bt15	bwte	m	pair	afternoon	50303	control	after	active	breeding	17:17:06	17:17:34	0:00:28	0.466666667	17:02	17:32	30	0	0
bt15	bwte	m	pair	afternoon	50303	control	after	active	swimming	17:17:34	17:19:17	0:01:43	1.716666667	17:02	17:32	30	0	0
bt15	bwte	m	pair	afternoon	50303	control	after	active	feeding	17:19:17	17:30:27	0:11:10	11.16666667	17:02	17:32	30	0	0
bt15	bwte	m	pair	afternoon	50303	control	after	active	swimming	17:30:27	17:32:00	0:01:33	1.55	17:02	17:32	30	0	0
bt16	bwte	f	pair	afternoon	50303	control	before	active	feeding	16:10:17	16:13:46	0:03:29	3.483333333	16:09	16:39	30	0	0
bt16	bwte	f	pair	afternoon	50303	control	before	none	resting	16:13:46	16:24:18	0:10:32	10.53333333	16:09	16:39	30	0	0
bt16	bwte	f	pair	afternoon	50303	control	before	none	sleeping	16:24:18	16:31:19	0:07:01	7.016666667	16:09	16:39	30	0	0
bt16	bwte	f	pair	afternoon	50303	control	before	active	preening	16:31:19	16:31:38	0:00:19	0.316666667	16:09	16:39	30	0	0
bt16	bwte	f	pair	afternoon	50303	control	before	active	feeding	16:31:38	16:39:00	0:07:22	7.366666667	16:09	16:39	30	0	0
bt16	bwte	f	pair	afternoon	50303	control	during	active	feeding	16:39:00	16:45:04	0:06:04	6.066666667	16:39	17:02	23	0	0
bt16	bwte	f	pair	afternoon	50303	control	during	active	preening	16:45:04	16:47:40	0:02:36	2.6	16:39	17:02	23	0	0
bt16	bwte	f	pair	afternoon	50303	control	during	none	resting	16:47:40	16:53:45	0:06:05	6.083333333	16:39	17:02	23	0	0
bt16	bwte	f	pair	afternoon	50303	control	during	active	feeding	16:53:45	17:02:00	0:08:15	8.25	16:39	17:02	23	0	0
bt16	bwte	f	pair	afternoon	50303	control	after	active	feeding	17:02:00	17:02:35	0:00:35	0.583333333	17:02	17:32	30	0	0
bt16	bwte	f	pair	afternoon	50303	control	after	active	preening	17:02:35	17:09:27	0:06:52	6.866666667	17:02	17:32	30	0	0
bt16	bwte	f	pair	afternoon	50303	control	after	active	feeding	17:09:27	17:17:06	0:07:39	7.65	17:02	17:32	30	0	0
bt16	bwte	f	pair	afternoon	50303	control	after	active	breeding	17:17:06	17:17:34	0:00:28	0.466666667	17:02	17:32	30	0	0
bt16	bwte	f	pair	afternoon	50303	control	after	active	swimming	17:17:34	17:19:02	0:01:28	1.466666667	17:02	17:32	30	0	0
bt16	bwte	f	pair	afternoon	50303	control	after	active	feeding	17:19:02	17:30:27	0:11:25	11.41666667	17:02	17:32	30	0	0
bt16	bwte	f	pair	afternoon	50303	control	after	active	swimming	17:30:27	17:32:00	0:01:33	1.55	17:02	17:32	30	0	0
bt17	bwte	m	pair	mid_day	42401	control	before	active	feeding	10:39:16	10:40:36	0:01:20	1.333333333	10:39	11:09	30	0	0
bt17	bwte	m	pair	mid_day	42401	control	before	active	preening	10:40:36	10:41:00	0:00:24	0.4	10:39	11:09	30	0	0
bt17	bwte	m	pair	mid_day	42401	control	before	active	feeding	10:41:00	10:41:07	0:00:07	0.116666667	10:39	11:09	30	0	0
bt17	bwte	m	pair	mid_day	42401	control	before	na	na	10:41:07	10:44:20	0:03:13	3.216666667	10:39	11:09	30	0	0
bt17	bwte	m	pair	mid_day	42401	control	before	active	feeding	10:44:20	10:53:55	0:09:35	9.583333333	10:39	11:09	30	0	0
bt17	bwte	m	pair	mid_day	42401	control	before	na	na	10:53:55	10:54:51	0:00:56	0.933333333	10:39	11:09	30	0	0
bt17	bwte	m	pair	mid_day	42401	control	before	active	feeding	10:54:51	10:57:21	0:02:30	2.5	10:39	11:09	30	0	0
bt17	bwte	m	pair	mid_day	42401	control	before	na	na	10:57:21	10:58:34	0:01:13	1.216666667	10:39	11:09	30	0	0
bt17	bwte	m	pair	mid_day	42401	control	before	active	feeding	10:58:34	11:00:08	0:01:34	1.566666667	10:39	11:09	30	0	0
bt17	bwte	m	pair	mid_day	42401	control	before	active	preening	11:00:08	11:02:58	0:02:50	2.833333333	10:39	11:09	30	0	0
bt17	bwte	m	pair	mid_day	42401	control	before	active	feeding	11:02:58	11:04:35	0:01:37	1.616666667	10:39	11:09	30	0	0
bt17	bwte	m	pair	mid_day	42401	control	before	na	na	11:04:35	11:09:00	0:04:25	4.416666667	10:39	11:09	30	0	0
bt17	bwte	m	pair	mid_day	42401	control	during	na	na	11:09:00	11:14:36	0:05:36	5.6	11:09	11:25	16	0	0
bt17	bwte	m	pair	mid_day	42401	control	during	active	feeding	11:14:36	11:25:00	0:10:24	10.4	11:09	11:25	16	0	0
bt17	bwte	m	pair	mid_day	42401	control	after	active	feeding	11:25:00	11:25:45	0:00:45	0.75	11:25	11:55	30	0	0
bt17	bwte	m	pair	mid_day	42401	control	after	none	resting	11:25:45	11:26:52	0:01:07	1.116666667	11:25	11:55	30	0	0
bt17	bwte	m	pair	mid_day	42401	control	after	active	preening	11:26:52	11:27:45	0:00:53	0.883333333	11:25	11:55	30	0	0
bt17	bwte	m	pair	mid_day	42401	control	after	active	feeding	11:27:45	11:40:19	0:12:34	12.56666667	11:25	11:55	30	0	0
bt17	bwte	m	pair	mid_day	42401	control	after	na	na	11:40:19	11:41:43	0:01:24	1.4	11:25	11:55	30	0	0
bt17	bwte	m	pair	mid_day	42401	control	after	active	feeding	11:41:43	11:48:28	0:06:45	6.75	11:25	11:55	30	0	0
bt17	bwte	m	pair	mid_day	42401	control	after	active	breeding	11:48:28	11:48:52	0:00:24	0.4	11:25	11:55	30	0	0
bt17	bwte	m	pair	mid_day	42401	control	after	active	feeding	11:48:52	11:55:00	0:06:08	6.133333333	11:25	11:55	30	0	0
bt18	bwte	f	pair	mid_day	42401	control	before	active	feeding	10:39:16	10:40:47	0:01:31	1.516666667	10:39	11:09	30	0	0
bt18	bwte	f	pair	mid_day	42401	control	before	na	na	10:40:47	10:44:20	0:03:33	3.55	10:39	11:09	30	0	0
bt18	bwte	f	pair	mid_day	42401	control	before	active	feeding	10:44:20	10:53:55	0:09:35	9.583333333	10:39	11:09	30	0	0
bt18	bwte	f	pair	mid_day	42401	control	before	na	na	10:53:55	10:54:51	0:00:56	0.933333333	10:39	11:09	30	0	0
bt18	bwte	f	pair	mid_day	42401	control	before	active	preening	10:54:51	10:55:22	0:00:31	0.516666667	10:39	11:09	30	0	0
bt18	bwte	f	pair	mid_day	42401	control	before	active	feeding	10:55:22	10:57:21	0:01:59	1.983333333	10:39	11:09	30	0	0
bt18	bwte	f	pair	mid_day	42401	control	before	na	na	10:57:21	10:58:34	0:01:13	1.216666667	10:39	11:09	30	0	0
bt18	bwte	f	pair	mid_day	42401	control	before	active	feeding	10:58:34	11:03:36	0:05:02	5.033333333	10:39	11:09	30	0	0
bt18	bwte	f	pair	mid_day	42401	control	before	na	na	11:03:36	11:09:00	0:05:24	5.4	10:39	11:09	30	0	0
bt18	bwte	f	pair	mid_day	42401	control	during	na	na	11:09:00	11:14:36	0:05:36	5.6	11:09	11:25	16	0	0
bt18	bwte	f	pair	mid_day	42401	control	during	active	feeding	11:14:36	11:21:15	0:06:39	6.65	11:09	11:25	16	0	0
bt18	bwte	f	pair	mid_day	42401	control	during	na	na	11:21:15	11:23:55	0:02:40	2.666666667	11:09	11:25	16	0	0
bt18	bwte	f	pair	mid_day	42401	control	during	active	feeding	11:23:55	11:24:53	0:00:58	0.966666667	11:09	11:25	16	0	0
bt18	bwte	f	pair	mid_day	42401	control	during	na	na	11:24:53	11:25:00	0:00:07	0.116666667	11:09	11:25	16	0	0
bt18	bwte	f	pair	mid_day	42401	control	after	na	na	11:25:00	11:27:31	0:02:31	2.516666667	11:25	11:55	30	0	0
bt18	bwte	f	pair	mid_day	42401	control	after	active	feeding	11:27:31	11:39:54	0:12:23	12.38333333	11:25	11:55	30	0	0
bt18	bwte	f	pair	mid_day	42401	control	after	na	na	11:39:54	11:41:43	0:01:49	1.816666667	11:25	11:55	30	0	0
bt18	bwte	f	pair	mid_day	42401	control	after	active	feeding	11:41:43	11:48:28	0:06:45	6.75	11:25	11:55	30	0	0
bt18	bwte	f	pair	mid_day	42401	control	after	active	breeding	11:48:28	11:48:52	0:00:24	0.4	11:25	11:55	30	0	0
bt18	bwte	f	pair	mid_day	42401	control	after	active	preening	11:48:52	11:49:35	0:00:43	0.716666667	11:25	11:55	30	0	0
bt18	bwte	f	pair	mid_day	42401	control	after	active	feeding	11:49:35	11:50:33	0:00:58	0.966666667	11:25	11:55	30	0	0
bt18	bwte	f	pair	mid_day	42401	control	after	active	preening	11:50:33	11:51:37	0:01:04	1.066666667	11:25	11:55	30	0	0
bt18	bwte	f	pair	mid_day	42401	control	after	na	na	11:51:37	11:55:00	0:03:23	3.383333333	11:25	11:55	30	0	0
bt19	bwte	m	pair	mid_day	42501	flown	before	active	feeding	13:32:57	13:33:26	0:00:29	0.483333333	13:09	13:39	30	0	0
bt19	bwte	m	pair	mid_day	42501	flown	before	vigilant	head_popped	13:33:26	13:33:38	0:00:12	0.2	13:09	13:39	30	1	0
bt19	bwte	m	pair	mid_day	42501	flown	before	na	na	13:33:38	13:36:27	0:02:49	2.816666667	13:09	13:39	30	0	0
bt19	bwte	m	pair	mid_day	42501	flown	before	active	feeding	13:36:27	13:37:15	0:00:48	0.8	13:09	13:39	30	0	0
bt19	bwte	m	pair	mid_day	42501	flown	before	active	swimming	13:37:15	13:37:41	0:00:26	0.433333333	13:09	13:39	30	0	0
bt19	bwte	m	pair	mid_day	42501	flown	before	vigilant	head_popped	13:37:41	13:37:48	0:00:07	0.116666667	13:09	13:39	30	1	0
bt19	bwte	m	pair	mid_day	42501	flown	before	active	swimming	13:37:48	13:37:56	0:00:08	0.133333333	13:09	13:39	30	0	0
bt19	bwte	m	pair	mid_day	42501	flown	before	na	na	13:37:56	13:39:00	0:01:04	1.066666667	13:09	13:39	30	0	0
bt19	bwte	m	pair	mid_day	42501	flown	during	na	na	13:39:00	13:39:15	0:00:15	0.25	13:39	13:49	10	0	0
bt19	bwte	m	pair	mid_day	42501	flown	during	active	feeding	13:39:15	13:40:34	0:01:19	1.316666667	13:39	13:49	10	0	0
bt19	bwte	m	pair	mid_day	42501	flown	during	active	swimming	13:40:34	13:42:06	0:01:32	1.533333333	13:39	13:49	10	0	0
bt19	bwte	m	pair	mid_day	42501	flown	during	active	swimming	13:42:06	13:43:33	0:01:27	1.45	13:39	13:49	10	0	0
bt19	bwte	m	pair	mid_day	42501	flown	during	active	feeding	13:43:33	13:49:00	0:05:27	5.45	13:39	13:49	10	0	0
bt19	bwte	m	pair	mid_day	42501	flown	after	active	feeding	13:49:00	13:49:48	0:00:48	0.8	13:49	14:19	30	0	0
bt19	bwte	m	pair	mid_day	42501	flown	after	active	preening	13:49:48	13:50:32	0:00:44	0.733333333	13:49	14:19	30	0	0
bt19	bwte	m	pair	mid_day	42501	flown	after	vigilant	head_popped	13:50:32	13:50:47	0:00:15	0.25	13:49	14:19	30	1	0
bt19	bwte	m	pair	mid_day	42501	flown	after	flush	flush_other	13:50:47	13:50:49	0:00:02	0.033333333	13:49	14:19	30	0	1
bt20	bwte	f	pair	mid_day	42501	flown	before	active	feeding	13:32:57	13:33:26	0:00:29	0.483333333	13:09	13:39	30	0	0
bt20	bwte	f	pair	mid_day	42501	flown	before	vigilant	head_popped	13:33:26	13:33:38	0:00:12	0.2	13:09	13:39	30	1	0
bt20	bwte	f	pair	mid_day	42501	flown	before	na	na	13:33:38	13:36:27	0:02:49	2.816666667	13:09	13:39	30	0	0
bt20	bwte	f	pair	mid_day	42501	flown	before	active	feeding	13:36:27	13:37:56	0:01:29	1.483333333	13:09	13:39	30	0	0
bt20	bwte	f	pair	mid_day	42501	flown	before	na	na	13:37:56	13:39:00	0:01:04	1.066666667	13:09	13:39	30	0	0
bt20	bwte	f	pair	mid_day	42501	flown	during	na	na	13:39:00	13:39:15	0:00:15	0.25	13:39	13:49	10	0	0
bt20	bwte	f	pair	mid_day	42501	flown	during	active	feeding	13:39:15	13:40:29	0:01:14	1.233333333	13:39	13:49	11	0	0
bt20	bwte	f	pair	mid_day	42501	flown	during	active	swimming	13:40:29	13:42:06	0:01:37	1.616666667	13:39	13:49	12	0	0
bt20	bwte	f	pair	mid_day	42501	flown	during	active	swimming	13:42:06	13:43:33	0:01:27	1.45	13:39	13:49	13	0	0
bt20	bwte	f	pair	mid_day	42501	flown	during	active	feeding	13:43:33	13:45:54	0:02:21	2.35	13:39	13:49	14	0	0
bt20	bwte	f	pair	mid_day	42501	flown	during	na	na	13:45:54	13:46:42	0:00:48	0.8	13:39	13:49	15	0	0
bt20	bwte	f	pair	mid_day	42501	flown	during	active	feeding	13:46:42	13:49:00	0:02:18	2.3	13:39	13:49	16	0	0
bt20	bwte	f	pair	mid_day	42501	flown	after	active	feeding	13:49:00	13:49:48	0:00:48	0.8	13:49	14:19	30	0	0
bt20	bwte	f	pair	mid_day	42501	flown	after	active	preening	13:49:48	13:50:32	0:00:44	0.733333333	13:49	14:19	30	0	0
bt20	bwte	f	pair	mid_day	42501	flown	after	vigilant	head_popped	13:50:32	13:50:45	0:00:13	0.216666667	13:49	14:19	30	1	0
bt20	bwte	f	pair	mid_day	42501	flown	after	flush	flush_other	13:50:45	13:50:47	0:00:02	0.033333333	13:49	14:19	30	0	1
bt21	bwte	m	pair	mid_day	42501	flown	after	active	feeding	13:52:15	13:53:55	0:01:40	1.666666667	13:49	14:19	30	0	0
bt21	bwte	m	pair	mid_day	42501	flown	after	na	na	13:53:55	13:56:36	0:02:41	2.683333333	13:49	14:19	30	0	0
bt21	bwte	m	pair	mid_day	42501	flown	after	active	feeding	13:56:36	14:03:05	0:06:29	6.483333333	13:49	14:19	30	0	0
bt21	bwte	m	pair	mid_day	42501	flown	after	na	na	14:03:05	14:05:43	0:02:38	2.633333333	13:49	14:19	30	0	0
bt21	bwte	m	pair	mid_day	42501	flown	after	active	feeding	14:05:43	14:07:23	0:01:40	1.666666667	13:49	14:19	30	0	0
bt21	bwte	m	pair	mid_day	42501	flown	after	na	na	14:07:23	14:14:21	0:06:58	6.966666667	13:49	14:19	30	0	0
bt21	bwte	m	pair	mid_day	42501	flown	after	active	feeding	14:14:21	14:15:32	0:01:11	1.183333333	13:49	14:19	30	0	0
bt21	bwte	m	pair	mid_day	42501	flown	after	active	preening	14:15:32	14:16:43	0:01:11	1.183333333	13:49	14:19	30	0	0
bt21	bwte	m	pair	mid_day	42501	flown	after	active	feeding	14:16:43	14:18:58	0:02:15	2.25	13:49	14:19	30	0	0
bt21	bwte	m	pair	mid_day	42501	flown	after	active	preening	14:18:58	14:19:00	0:00:02	0.033333333	13:49	14:19	30	0	0
bt22	bwte	f	pair	mid_day	42501	flown	after	active	feeding	13:52:15	13:53:21	0:01:06	1.1	13:49	14:19	30	0	0
bt22	bwte	f	pair	mid_day	42501	flown	after	na	na	13:53:21	13:56:36	0:03:15	3.25	13:49	14:19	30	0	0
bt22	bwte	f	pair	mid_day	42501	flown	after	active	feeding	13:56:36	14:03:05	0:06:29	6.483333333	13:49	14:19	30	0	0
bt22	bwte	f	pair	mid_day	42501	flown	after	na	na	14:03:05	14:05:43	0:02:38	2.633333333	13:49	14:19	30	0	0
bt22	bwte	f	pair	mid_day	42501	flown	after	active	feeding	14:05:43	14:07:00	0:01:17	1.283333333	13:49	14:19	30	0	0
bt22	bwte	f	pair	mid_day	42501	flown	after	na	na	14:07:00	14:13:53	0:06:53	6.883333333	13:49	14:19	30	0	0
bt22	bwte	f	pair	mid_day	42501	flown	after	active	feeding	14:13:53	14:19:00	0:05:07	5.116666667	13:49	14:19	30	0	0
sh03	nosh	m	pair	mid_day	42501	control	before	active	feeding	13:14:17	13:16:26	0:02:09	2.15	13:09	13:39	30	0	0
sh03	nosh	m	pair	mid_day	42501	control	before	active	breeding	13:16:26	13:16:38	0:00:12	0.2	13:09	13:39	30	0	0
sh03	nosh	m	pair	mid_day	42501	control	before	active	feeding	13:16:38	13:19:03	0:02:25	2.416666667	13:09	13:39	30	0	0
sh03	nosh	m	pair	mid_day	42501	control	before	na	na	13:19:03	13:19:38	0:00:35	0.583333333	13:09	13:39	30	0	0
sh03	nosh	m	pair	mid_day	42501	control	before	active	breeding	13:19:38	13:20:38	0:01:00	1	13:09	13:39	30	0	0
sh03	nosh	m	pair	mid_day	42501	control	before	active	feeding	13:20:38	13:22:57	0:02:19	2.316666667	13:09	13:39	30	0	0
sh03	nosh	m	pair	mid_day	42501	control	before	na	na	13:22:57	13:23:41	0:00:44	0.733333333	13:09	13:39	30	0	0
sh03	nosh	m	pair	mid_day	42501	control	before	active	feeding	13:23:41	13:25:08	0:01:27	1.45	13:09	13:39	30	0	0
sh03	nosh	m	pair	mid_day	42501	control	before	active	breeding	13:25:08	13:25:10	0:00:02	0.033333333	13:09	13:39	30	0	0
sh03	nosh	m	pair	mid_day	42501	control	before	na	na	13:25:10	13:26:14	0:01:04	1.066666667	13:09	13:39	30	0	0
sh03	nosh	m	pair	mid_day	42501	control	before	active	feeding	13:26:14	13:28:42	0:02:28	2.466666667	13:09	13:39	30	0	0
sh03	nosh	m	pair	mid_day	42501	control	before	na	na	13:28:42	13:30:08	0:01:26	1.433333333	13:09	13:39	30	0	0
sh03	nosh	m	pair	mid_day	42501	control	before	active	feeding	13:30:08	13:39:00	0:08:52	8.866666667	13:09	13:39	30	0	0
sh03	nosh	m	pair	mid_day	42501	control	during	active	feeding	13:39:00	13:40:18	0:01:18	1.3	13:39	13:49	10	0	0
sh03	nosh	m	pair	mid_day	42501	control	during	na	na	13:40:18	13:41:52	0:01:34	1.566666667	13:39	13:49	10	0	0
sh03	nosh	m	pair	mid_day	42501	control	during	active	feeding	13:41:52	13:42:56	0:01:04	1.066666667	13:39	13:49	10	0	0
sh03	nosh	m	pair	mid_day	42501	control	during	na	na	13:42:56	13:43:39	0:00:43	0.716666667	13:39	13:49	10	0	0
sh03	nosh	m	pair	mid_day	42501	control	during	active	feeding	13:43:39	13:49:00	0:05:21	5.35	13:39	13:49	10	0	0
sh03	nosh	m	pair	mid_day	42501	control	after	active	feeding	13:49:00	13:53:23	0:04:23	4.383333333	13:49	14:19	30	0	0
sh03	nosh	m	pair	mid_day	42501	control	after	na	na	13:53:23	13:56:29	0:03:06	3.1	13:49	14:19	30	0	0
sh03	nosh	m	pair	mid_day	42501	control	after	active	feeding	13:56:29	13:58:32	0:02:03	2.05	13:49	14:19	30	0	0
sh03	nosh	m	pair	mid_day	42501	control	after	na	na	13:58:32	13:59:44	0:01:12	1.2	13:49	14:19	30	0	0
sh03	nosh	m	pair	mid_day	42501	control	after	active	feeding	13:59:44	14:03:18	0:03:34	3.566666667	13:49	14:19	30	0	0
sh03	nosh	m	pair	mid_day	42501	control	after	na	na	14:03:18	14:05:36	0:02:18	2.3	13:49	14:19	30	0	0
sh03	nosh	m	pair	mid_day	42501	control	after	active	feeding	14:05:36	14:08:41	0:03:05	3.083333333	13:49	14:19	30	0	0
sh03	nosh	m	pair	mid_day	42501	control	after	na	na	14:08:41	14:11:31	0:02:50	2.833333333	13:49	14:19	30	0	0
sh03	nosh	m	pair	mid_day	42501	control	after	active	preening	14:11:31	14:15:39	0:04:08	4.133333333	13:49	14:19	30	0	0
sh03	nosh	m	pair	mid_day	42501	control	after	active	swimming	14:15:39	14:17:24	0:01:45	1.75	13:49	14:19	30	0	0
sh03	nosh	m	pair	mid_day	42501	control	after	active	feeding	14:17:24	14:19:00	0:01:36	1.6	13:49	14:19	30	0	0
sh04	nosh	f	pair	mid_day	42501	control	before	active	feeding	13:14:17	13:19:03	0:04:46	4.766666667	13:09	13:39	30	0	0
sh04	nosh	f	pair	mid_day	42501	control	before	na	na	13:19:03	13:19:38	0:00:35	0.583333333	13:09	13:39	30	0	0
sh04	nosh	f	pair	mid_day	42501	control	before	active	feeding	13:19:38	13:25:28	0:05:50	5.833333333	13:09	13:39	30	0	0
sh04	nosh	f	pair	mid_day	42501	control	before	na	na	13:25:28	13:26:14	0:00:46	0.766666667	13:09	13:39	30	0	0
sh04	nosh	f	pair	mid_day	42501	control	before	active	feeding	13:26:14	13:39:00	0:12:46	12.76666667	13:09	13:39	30	0	0
sh04	nosh	f	pair	mid_day	42501	control	during	active	feeding	13:39:00	13:40:18	0:01:18	1.3	13:39	13:49	10	0	0
sh04	nosh	f	pair	mid_day	42501	control	during	na	na	13:40:18	13:41:52	0:01:34	1.566666667	13:39	13:49	10	0	0
sh04	nosh	f	pair	mid_day	42501	control	during	active	feeding	13:41:52	13:42:56	0:01:04	1.066666667	13:39	13:49	10	0	0
sh04	nosh	f	pair	mid_day	42501	control	during	na	na	13:42:56	13:43:39	0:00:43	0.716666667	13:39	13:49	10	0	0
sh04	nosh	f	pair	mid_day	42501	control	during	active	feeding	13:43:39	13:49:00	0:05:21	5.35	13:39	13:49	10	0	0
sh04	nosh	f	pair	mid_day	42501	control	after	active	feeding	13:49:00	13:53:23	0:04:23	4.383333333	13:49	14:19	30	0	0
sh04	nosh	f	pair	mid_day	42501	control	after	na	na	13:53:23	13:56:29	0:03:06	3.1	13:49	14:19	30	0	0
sh04	nosh	f	pair	mid_day	42501	control	after	active	feeding	13:56:29	13:58:44	0:02:15	2.25	13:49	14:19	30	0	0
sh04	nosh	f	pair	mid_day	42501	control	after	na	na	13:58:44	13:59:44	0:01:00	1	13:49	14:19	30	0	0
sh04	nosh	f	pair	mid_day	42501	control	after	active	feeding	13:59:44	14:03:18	0:03:34	3.566666667	13:49	14:19	30	0	0
sh04	nosh	f	pair	mid_day	42501	control	after	na	na	14:03:18	14:05:36	0:02:18	2.3	13:49	14:19	30	0	0
sh04	nosh	f	pair	mid_day	42501	control	after	active	feeding	14:05:36	14:08:41	0:03:05	3.083333333	13:49	14:19	30	0	0
sh04	nosh	f	pair	mid_day	42501	control	after	na	na	14:08:41	14:11:31	0:02:50	2.833333333	13:49	14:19	30	0	0
sh04	nosh	f	pair	mid_day	42501	control	after	active	swimming	14:11:31	14:13:05	0:01:34	1.566666667	13:49	14:19	30	0	0
sh04	nosh	f	pair	mid_day	42501	control	after	active	preening	14:13:05	14:15:59	0:02:54	2.9	13:49	14:19	30	0	0
sh04	nosh	f	pair	mid_day	42501	control	after	active	swimming	14:15:59	14:17:24	0:01:25	1.416666667	13:49	14:19	30	0	0
sh04	nosh	f	pair	mid_day	42501	control	after	active	feeding	14:17:24	14:19:00	0:01:36	1.6	13:49	14:19	30	0	0
bt23	bwte	m	pair	afternoon	42502	flown	before	none	sleeping	16:00:12	16:29:00	0:28:48	28.8	15:59	16:29	30	0	0
bt23	bwte	m	pair	afternoon	42502	flown	during	none	sleeping	16:29:00	16:35:05	0:06:05	6.083333333	16:29	16:49	20	0	0
bt23	bwte	m	pair	afternoon	42502	flown	during	active	breeding	16:35:05	16:35:15	0:00:10	0.166666667	16:29	16:49	20	0	0
bt23	bwte	m	pair	afternoon	42502	flown	during	active	swimming	16:35:15	16:35:31	0:00:16	0.266666667	16:29	16:49	20	0	0
bt23	bwte	m	pair	afternoon	42502	flown	during	active	preening	16:35:31	16:36:25	0:00:54	0.9	16:29	16:49	20	0	0
bt23	bwte	m	pair	afternoon	42502	flown	during	overhead_vigilance	head_cocked	16:36:25	16:37:12	0:00:47	0.783333333	16:29	16:49	20	1	0
bt23	bwte	m	pair	afternoon	42502	flown	during	active	feeding	16:37:12	16:41:23	0:04:11	4.183333333	16:29	16:49	20	0	0
bt23	bwte	m	pair	afternoon	42502	flown	during	na	na	16:41:23	16:49:00	0:07:37	7.616666667	16:29	16:49	20	0	0
bt23	bwte	m	pair	afternoon	42502	flown	after	na	na	16:49:00	16:51:12	0:02:12	2.2	16:49	17:19	30	0	0
bt23	bwte	m	pair	afternoon	42502	flown	after	active	feeding	16:51:12	16:52:42	0:01:30	1.5	16:49	17:19	30	0	0
bt23	bwte	m	pair	afternoon	42502	flown	after	active	breeding	16:52:42	16:52:46	0:00:04	0.066666667	16:49	17:19	30	0	0
bt23	bwte	m	pair	afternoon	42502	flown	after	active	feeding	16:52:46	16:55:09	0:02:23	2.383333333	16:49	17:19	30	0	0
bt23	bwte	m	pair	afternoon	42502	flown	after	na	na	16:55:09	16:56:47	0:01:38	1.633333333	16:49	17:19	30	0	0
bt23	bwte	m	pair	afternoon	42502	flown	after	active	swimming	16:56:47	16:57:30	0:00:43	0.716666667	16:49	17:19	30	0	0
bt23	bwte	m	pair	afternoon	42502	flown	after	active	feeding	16:57:30	16:58:12	0:00:42	0.7	16:49	17:19	30	0	0
bt23	bwte	m	pair	afternoon	42502	flown	after	active	preening	16:58:12	16:58:20	0:00:08	0.133333333	16:49	17:19	30	0	0
bt23	bwte	m	pair	afternoon	42502	flown	after	active	feeding	16:58:20	17:00:28	0:02:08	2.133333333	16:49	17:19	30	0	0
bt23	bwte	m	pair	afternoon	42502	flown	after	active	preening	17:00:28	17:03:24	0:02:56	2.933333333	16:49	17:19	30	0	0
bt23	bwte	m	pair	afternoon	42502	flown	after	none	sleeping	17:03:24	17:17:18	0:13:54	13.9	16:49	17:19	30	0	0
bt23	bwte	m	pair	afternoon	42502	flown	after	active	feeding	17:17:18	17:19:00	0:01:42	1.7	16:49	17:19	30	0	0
bt24	bwte	f	pair	afternoon	42502	flown	before	active	preening	16:00:12	16:00:31	0:00:19	0.316666667	15:59	16:29	30	0	0
bt24	bwte	f	pair	afternoon	42502	flown	before	none	sleeping	16:00:31	16:29:00	0:28:29	28.48333333	15:59	16:29	30	0	0
bt24	bwte	f	pair	afternoon	42502	flown	during	none	sleeping	16:29:00	16:32:12	0:03:12	3.2	16:29	16:49	20	0	0
bt24	bwte	f	pair	afternoon	42502	flown	during	active	preening	16:32:12	16:35:15	0:03:03	3.05	16:29	16:49	20	0	0
bt24	bwte	f	pair	afternoon	42502	flown	during	active	swimming	16:35:15	16:35:31	0:00:16	0.266666667	16:29	16:49	20	0	0
bt24	bwte	f	pair	afternoon	42502	flown	during	active	preening	16:35:31	16:38:35	0:03:04	3.066666667	16:29	16:49	20	0	0
bt24	bwte	f	pair	afternoon	42502	flown	during	active	feeding	16:38:35	16:41:23	0:02:48	2.8	16:29	16:49	20	0	0
bt24	bwte	f	pair	afternoon	42502	flown	during	na	na	16:41:23	16:49:00	0:07:37	7.616666667	16:29	16:49	20	0	0
bt24	bwte	f	pair	afternoon	42502	flown	after	na	na	16:49:00	16:51:12	0:02:12	2.2	16:49	17:19	30	0	0
bt24	bwte	f	pair	afternoon	42502	flown	after	active	feeding	16:51:12	16:55:08	0:03:56	3.933333333	16:49	17:19	30	0	0
bt24	bwte	f	pair	afternoon	42502	flown	after	active	preening	16:55:08	16:56:55	0:01:47	1.783333333	16:49	17:19	30	0	0
bt24	bwte	f	pair	afternoon	42502	flown	after	active	swimming	16:56:55	16:57:30	0:00:35	0.583333333	16:49	17:19	30	0	0
bt24	bwte	f	pair	afternoon	42502	flown	after	active	feeding	16:57:30	17:01:23	0:03:53	3.883333333	16:49	17:19	30	0	0
bt24	bwte	f	pair	afternoon	42502	flown	after	active	preening	17:01:23	17:03:55	0:02:32	2.533333333	16:49	17:19	30	0	0
bt24	bwte	f	pair	afternoon	42502	flown	after	none	sleeping	17:03:55	17:19:00	0:15:05	15.08333333	16:49	17:19	30	0	0
sh05	nosh	m	pair	afternoon	42502	control	before	active	feeding	16:10:34	16:11:37	0:01:03	1.05	15:59	16:29	30	0	0
sh05	nosh	m	pair	afternoon	42502	control	before	active	breeding	16:11:37	16:11:49	0:00:12	0.2	15:59	16:29	30	0	0
sh05	nosh	m	pair	afternoon	42502	control	before	active	feeding	16:11:49	16:12:06	0:00:17	0.283333333	15:59	16:29	30	0	0
sh05	nosh	m	pair	afternoon	42502	control	before	na	na	16:12:06	16:13:17	0:01:11	1.183333333	15:59	16:29	30	0	0
sh05	nosh	m	pair	afternoon	42502	control	before	active	feeding	16:13:17	16:27:28	0:14:11	14.18333333	15:59	16:29	30	0	0
sh05	nosh	m	pair	afternoon	42502	control	before	active	breeding	16:27:28	16:27:35	0:00:07	0.116666667	15:59	16:29	30	0	0
sh05	nosh	m	pair	afternoon	42502	control	before	active	feeding	16:27:35	16:28:36	0:01:01	1.016666667	15:59	16:29	30	0	0
sh05	nosh	m	pair	afternoon	42502	control	before	active	breeding	16:28:36	16:28:44	0:00:08	0.133333333	15:59	16:29	30	0	0
sh05	nosh	m	pair	afternoon	42502	control	before	active	feeding	16:28:44	16:29:00	0:00:16	0.266666667	15:59	16:29	30	0	0
sh05	nosh	m	pair	afternoon	42502	control	during	active	feeding	16:29:00	16:29:53	0:00:53	0.883333333	16:29	16:49	20	0	0
sh05	nosh	m	pair	afternoon	42502	control	during	na	na	16:29:53	16:30:11	0:00:18	0.3	16:29	16:49	20	0	0
sh05	nosh	m	pair	afternoon	42502	control	during	active	swimming	16:30:11	16:30:26	0:00:15	0.25	16:29	16:49	20	0	0
sh05	nosh	m	pair	afternoon	42502	control	during	na	na	16:30:26	16:31:34	0:01:08	1.133333333	16:29	16:49	20	0	0
sh05	nosh	m	pair	afternoon	42502	control	during	active	breeding	16:31:34	16:31:57	0:00:23	0.383333333	16:29	16:49	20	0	0
sh05	nosh	m	pair	afternoon	42502	control	during	na	na	16:31:57	16:33:03	0:01:06	1.1	16:29	16:49	20	0	0
sh05	nosh	m	pair	afternoon	42502	control	during	active	feeding	16:33:03	16:37:43	0:04:40	4.666666667	16:29	16:49	20	0	0
sh05	nosh	m	pair	afternoon	42502	control	during	active	breeding	16:37:43	16:39:20	0:01:37	1.616666667	16:29	16:49	20	0	0
sh05	nosh	m	pair	afternoon	42502	control	during	active	feeding	16:39:20	16:41:11	0:01:51	1.85	16:29	16:49	20	0	0
sh05	nosh	m	pair	afternoon	42502	control	during	active	breeding	16:41:11	16:43:36	0:02:25	2.416666667	16:29	16:49	20	0	0
sh05	nosh	m	pair	afternoon	42502	control	during	active	feeding	16:43:36	16:49:00	0:05:24	5.4	16:29	16:49	20	0	0
sh05	nosh	m	pair	afternoon	42502	control	after	active	feeding	16:49:00	16:50:01	0:01:01	1.016666667	16:49	17:19	30	0	0
sh05	nosh	m	pair	afternoon	42502	control	after	active	preening	16:50:01	16:50:34	0:00:33	0.55	16:49	17:19	30	0	0
sh05	nosh	m	pair	afternoon	42502	control	after	active	breeding	16:50:34	16:51:07	0:00:33	0.55	16:49	17:19	30	0	0
sh05	nosh	m	pair	afternoon	42502	control	after	active	feeding	16:51:07	16:54:28	0:03:21	3.35	16:49	17:19	30	0	0
sh05	nosh	m	pair	afternoon	42502	control	after	active	breeding	16:54:28	16:55:51	0:01:23	1.383333333	16:49	17:19	30	0	0
sh05	nosh	m	pair	afternoon	42502	control	after	active	feeding	16:55:51	16:58:35	0:02:44	2.733333333	16:49	17:19	30	0	0
sh05	nosh	m	pair	afternoon	42502	control	after	active	breeding	16:58:35	17:00:11	0:01:36	1.6	16:49	17:19	30	0	0
sh05	nosh	m	pair	afternoon	42502	control	after	active	feeding	17:00:11	17:03:47	0:03:36	3.6	16:49	17:19	30	0	0
sh05	nosh	m	pair	afternoon	42502	control	after	active	breeding	17:03:47	17:04:46	0:00:59	0.983333333	16:49	17:19	30	0	0
sh05	nosh	m	pair	afternoon	42502	control	after	active	feeding	17:04:46	17:10:20	0:05:34	5.566666667	16:49	17:19	30	0	0
sh05	nosh	m	pair	afternoon	42502	control	after	na	na	17:10:20	17:13:51	0:03:31	3.516666667	16:49	17:19	30	0	0
sh05	nosh	m	pair	afternoon	42502	control	after	active	feeding	17:13:51	17:18:38	0:04:47	4.783333333	16:49	17:19	30	0	0
sh05	nosh	m	pair	afternoon	42502	control	after	na	na	17:18:38	17:19:00	0:00:22	0.366666667	16:49	17:19	30	0	0
sh06	nosh	f	pair	afternoon	42502	control	before	active	feeding	16:10:34	16:12:47	0:02:13	2.216666667	15:59	16:29	30	0	0
sh06	nosh	f	pair	afternoon	42502	control	before	na	na	16:12:47	16:13:17	0:00:30	0.5	15:59	16:29	30	0	0
sh06	nosh	f	pair	afternoon	42502	control	before	active	feeding	16:13:17	16:22:40	0:09:23	9.383333333	15:59	16:29	30	0	0
sh06	nosh	f	pair	afternoon	42502	control	before	na	na	16:22:40	16:24:10	0:01:30	1.5	15:59	16:29	30	0	0
sh06	nosh	f	pair	afternoon	42502	control	before	active	feeding	16:24:10	16:29:00	0:04:50	4.833333333	15:59	16:29	30	0	0
sh06	nosh	f	pair	afternoon	42502	control	during	active	feeding	16:29:00	16:29:20	0:00:20	0.333333333	16:29	16:49	20	0	0
sh06	nosh	f	pair	afternoon	42502	control	during	na	na	16:29:20	16:30:11	0:00:51	0.85	16:29	16:49	20	0	0
sh06	nosh	f	pair	afternoon	42502	control	during	active	feeding	16:30:11	16:30:33	0:00:22	0.366666667	16:29	16:49	20	0	0
sh06	nosh	f	pair	afternoon	42502	control	during	na	na	16:30:33	16:31:34	0:01:01	1.016666667	16:29	16:49	20	0	0
sh06	nosh	f	pair	afternoon	42502	control	during	active	feeding	16:31:34	16:49:00	0:17:26	17.43333333	16:29	16:49	20	0	0
sh06	nosh	f	pair	afternoon	42502	control	after	active	feeding	16:49:00	17:09:53	0:20:53	20.88333333	16:49	17:19	30	0	0
sh06	nosh	f	pair	afternoon	42502	control	after	active	preening	17:09:53	17:10:52	0:00:59	0.983333333	16:49	17:19	30	0	0
sh06	nosh	f	pair	afternoon	42502	control	after	active	swimming	17:10:52	17:10:56	0:00:04	0.066666667	16:49	17:19	30	0	0
sh06	nosh	f	pair	afternoon	42502	control	after	na	na	17:10:56	17:11:47	0:00:51	0.85	16:49	17:19	30	0	0
sh06	nosh	f	pair	afternoon	42502	control	after	active	feeding	17:11:47	17:17:23	0:05:36	5.6	16:49	17:19	30	0	0
sh06	nosh	f	pair	afternoon	42502	control	after	na	na	17:17:23	17:19:00	0:01:37	1.616666667	16:49	17:19	30	0	0
bt25	bwte	m	single	morning	42701	flown	before	active	feeding	10:02:41	10:06:52	0:04:11	4.183333333	10:01	10:31	30	0	0
bt25	bwte	m	single	morning	42701	flown	before	active	swimming	10:06:52	10:07:58	0:01:06	1.1	10:01	10:31	30	0	0
bt25	bwte	m	single	morning	42701	flown	before	active	feeding	10:07:58	10:11:53	0:03:55	3.916666667	10:01	10:31	30	0	0
bt25	bwte	m	single	morning	42701	flown	before	na	na	10:11:53	10:12:01	0:00:08	0.133333333	10:01	10:31	30	0	0
bt25	bwte	m	single	morning	42701	flown	before	active	feeding	10:12:01	10:12:29	0:00:28	0.466666667	10:01	10:31	30	0	0
bt25	bwte	m	single	morning	42701	flown	before	vigilant	head_popped	10:12:29	10:12:37	0:00:08	0.133333333	10:01	10:31	30	1	0
bt25	bwte	m	single	morning	42701	flown	before	active	feeding	10:12:37	10:19:59	0:07:22	7.366666667	10:01	10:31	30	0	0
bt25	bwte	m	single	morning	42701	flown	before	active	breeding	10:19:59	10:20:03	0:00:04	0.066666667	10:01	10:31	30	0	0
bt26	bwte	f	pair	morning	42701	flown	before	active	feeding	10:20:04	10:22:49	0:02:45	2.75	10:01	10:31	30	0	0
bt26	bwte	f	pair	morning	42701	flown	before	na	na	10:22:49	10:23:34	0:00:45	0.75	10:01	10:31	30	0	0
bt26	bwte	f	pair	morning	42701	flown	before	active	feeding	10:23:34	10:30:47	0:07:13	7.216666667	10:01	10:31	30	0	0
bt26	bwte	f	pair	morning	42701	flown	before	na	na	10:30:47	10:31:00	0:00:13	0.216666667	10:01	10:31	30	0	0
bt26	bwte	f	pair	morning	42701	flown	during	na	na	10:31:00	10:31:06	0:00:06	0.1	10:31	10:43	12	0	0
bt26	bwte	f	pair	morning	42701	flown	during	active	feeding	10:31:06	10:31:52	0:00:46	0.766666667	10:31	10:43	12	0	0
bt26	bwte	f	pair	morning	42701	flown	during	active	swimming	10:31:52	10:32:29	0:00:37	0.616666667	10:31	10:43	12	0	0
bt26	bwte	f	pair	morning	42701	flown	during	active	feeding	10:32:29	10:35:18	0:02:49	2.816666667	10:31	10:43	12	0	0
bt26	bwte	f	pair	morning	42701	flown	during	overhead_vigilance	head_cocked	10:35:18	10:35:22	0:00:04	0.066666667	10:31	10:43	12	1	0
bt26	bwte	f	pair	morning	42701	flown	during	active	feeding	10:35:22	10:37:52	0:02:30	2.5	10:31	10:43	12	0	0
bt26	bwte	f	pair	morning	42701	flown	during	active	swimming	10:37:52	10:38:13	0:00:21	0.35	10:31	10:43	12	0	0
bt26	bwte	f	pair	morning	42701	flown	during	active	feeding	10:38:13	10:39:53	0:01:40	1.666666667	10:31	10:43	12	0	0
bt26	bwte	f	pair	morning	42701	flown	during	active	swimming	10:39:53	10:41:16	0:01:23	1.383333333	10:31	10:43	12	0	0
bt26	bwte	f	pair	morning	42701	flown	during	active	feeding	10:41:16	10:43:00	0:01:44	1.733333333	10:31	10:43	12	0	0
bt26	bwte	f	pair	morning	42701	flown	after	active	feeding	10:43:00	10:43:05	0:00:05	0.083333333	10:43	11:13	30	0	0
bt26	bwte	f	pair	morning	42701	flown	after	active	preening	10:43:05	10:46:14	0:03:09	3.15	10:43	11:13	30	0	0
bt26	bwte	f	pair	morning	42701	flown	after	na	na	10:46:14	10:49:02	0:02:48	2.8	10:43	11:13	30	0	0
bt26	bwte	f	pair	morning	42701	flown	after	active	feeding	10:49:02	10:51:05	0:02:03	2.05	10:43	11:13	30	0	0
bt26	bwte	f	pair	morning	42701	flown	after	active	preening	10:51:05	10:51:24	0:00:19	0.316666667	10:43	11:13	30	0	0
bt26	bwte	f	pair	morning	42701	flown	after	active	feeding	10:51:24	11:01:14	0:09:50	9.833333333	10:43	11:13	30	0	0
bt26	bwte	f	pair	morning	42701	flown	after	active	preening	11:01:14	11:02:28	0:01:14	1.233333333	10:43	11:13	30	0	0
bt26	bwte	f	pair	morning	42701	flown	after	active	feeding	11:02:28	11:03:31	0:01:03	1.05	10:43	11:13	30	0	0
bt26	bwte	f	pair	morning	42701	flown	after	active	preening	11:03:31	11:05:17	0:01:46	1.766666667	10:43	11:13	30	0	0
bt26	bwte	f	pair	morning	42701	flown	after	active	feeding	11:05:17	11:12:35	0:07:18	7.3	10:43	11:13	30	0	0
bt26	bwte	f	pair	morning	42701	flown	after	active	breeding	11:12:35	11:13:00	0:00:25	0.416666667	10:43	11:13	30	0	0
bt27	bwte	m	pair	morning	42701	flown	before	active	feeding	10:20:04	10:20:43	0:00:39	0.65	10:01	10:31	30	0	0
bt27	bwte	m	pair	morning	42701	flown	before	na	na	10:20:43	10:25:48	0:05:05	5.083333333	10:01	10:31	30	0	0
bt27	bwte	m	pair	morning	42701	flown	before	active	breeding	10:25:48	10:25:59	0:00:11	0.183333333	10:01	10:31	30	0	0
bt27	bwte	m	pair	morning	42701	flown	before	active	feeding	10:25:59	10:26:38	0:00:39	0.65	10:01	10:31	30	0	0
bt27	bwte	m	pair	morning	42701	flown	before	active	breeding	10:26:38	10:26:47	0:00:09	0.15	10:01	10:31	30	0	0
bt27	bwte	m	pair	morning	42701	flown	before	active	feeding	10:26:47	10:28:28	0:01:41	1.683333333	10:01	10:31	30	0	0
bt27	bwte	m	pair	morning	42701	flown	before	active	breeding	10:28:28	10:28:33	0:00:05	0.083333333	10:01	10:31	30	0	0
bt27	bwte	m	pair	morning	42701	flown	before	active	feeding	10:28:33	10:31:00	0:02:27	2.45	10:01	10:31	30	0	0
bt27	bwte	m	pair	morning	42701	flown	during	active	feeding	10:31:00	10:31:52	0:00:52	0.866666667	10:01	10:31	30	0	0
bt27	bwte	m	pair	morning	42701	flown	during	active	swimming	10:31:52	10:32:29	0:00:37	0.616666667	10:31	10:43	12	0	0
bt27	bwte	m	pair	morning	42701	flown	during	active	feeding	10:32:29	10:34:18	0:01:49	1.816666667	10:31	10:43	12	0	0
bt27	bwte	m	pair	morning	42701	flown	during	active	preening	10:34:18	10:34:21	0:00:03	0.05	10:31	10:43	12	0	0
bt27	bwte	m	pair	morning	42701	flown	during	active	feeding	10:34:21	10:35:23	0:01:02	1.033333333	10:31	10:43	12	0	0
bt27	bwte	m	pair	morning	42701	flown	during	overhead_vigilance	head_cocked	10:35:23	10:35:30	0:00:07	0.116666667	10:31	10:43	12	2	0
bt27	bwte	m	pair	morning	42701	flown	during	active	feeding	10:35:30	10:36:49	0:01:19	1.316666667	10:31	10:43	12	0	0
bt27	bwte	m	pair	morning	42701	flown	during	overhead_vigilance	head_cocked	10:36:49	10:36:51	0:00:02	0.033333333	10:31	10:43	12	1	0
bt27	bwte	m	pair	morning	42701	flown	during	active	feeding	10:36:51	10:37:52	0:01:01	1.016666667	10:31	10:43	12	0	0
bt27	bwte	m	pair	morning	42701	flown	during	active	swimming	10:37:52	10:38:13	0:00:21	0.35	10:31	10:43	12	0	0
bt27	bwte	m	pair	morning	42701	flown	during	active	feeding	10:38:13	10:38:20	0:00:07	0.116666667	10:31	10:43	12	0	0
bt27	bwte	m	pair	morning	42701	flown	during	active	breeding	10:38:20	10:38:26	0:00:06	0.1	10:31	10:43	12	0	0
bt27	bwte	m	pair	morning	42701	flown	during	active	feeding	10:38:26	10:39:06	0:00:40	0.666666667	10:31	10:43	12	0	0
bt27	bwte	m	pair	morning	42701	flown	during	overhead_vigilance	head_cocked	10:39:06	10:39:12	0:00:06	0.1	10:31	10:43	12	3	0
bt27	bwte	m	pair	morning	42701	flown	during	active	swimming	10:39:12	10:42:07	0:02:55	2.916666667	10:31	10:43	12	0	0
bt27	bwte	m	pair	morning	42701	flown	during	active	feeding	10:42:07	10:42:16	0:00:09	0.15	10:31	10:43	12	0	0
bt27	bwte	m	pair	morning	42701	flown	during	active	preening	10:42:16	10:42:24	0:00:08	0.133333333	10:31	10:43	12	0	0
bt27	bwte	m	pair	morning	42701	flown	during	active	feeding	10:42:24	10:42:43	0:00:19	0.316666667	10:31	10:43	12	0	0
bt27	bwte	m	pair	morning	42701	flown	during	active	preening	10:42:43	10:43:00	0:00:17	0.283333333	10:31	10:43	12	0	0
bt27	bwte	m	pair	morning	42701	flown	after	active	preening	10:43:00	10:45:44	0:02:44	2.733333333	10:43	11:13	30	0	0
bt27	bwte	m	pair	morning	42701	flown	after	active	feeding	10:45:44	10:45:51	0:00:07	0.116666667	10:43	11:13	30	0	0
bt27	bwte	m	pair	morning	42701	flown	after	na	na	10:45:51	10:46:14	0:00:23	0.383333333	10:43	11:13	30	0	0
bt27	bwte	m	pair	morning	42701	flown	after	active	feeding	10:46:14	10:49:02	0:02:48	2.8	10:43	11:13	30	0	0
bt27	bwte	m	pair	morning	42701	flown	after	active	breeding	10:49:02	10:49:07	0:00:05	0.083333333	10:43	11:13	30	0	0
bt27	bwte	m	pair	morning	42701	flown	after	active	feeding	10:49:07	10:51:23	0:02:16	2.266666667	10:43	11:13	30	0	0
bt27	bwte	m	pair	morning	42701	flown	after	na	na	10:51:23	10:53:07	0:01:44	1.733333333	10:43	11:13	30	0	0
bt27	bwte	m	pair	morning	42701	flown	after	active	feeding	10:53:07	10:53:25	0:00:18	0.3	10:43	11:13	30	0	0
bt27	bwte	m	pair	morning	42701	flown	after	active	breeding	10:53:25	10:53:35	0:00:10	0.166666667	10:43	11:13	30	0	0
bt27	bwte	m	pair	morning	42701	flown	after	active	feeding	10:53:35	10:53:49	0:00:14	0.233333333	10:43	11:13	30	0	0
bt27	bwte	m	pair	morning	42701	flown	after	na	na	10:53:49	10:58:14	0:04:25	4.416666667	10:43	11:13	30	0	0
bt27	bwte	m	pair	morning	42701	flown	after	active	feeding	10:58:14	11:03:31	0:05:17	5.283333333	10:43	11:13	30	0	0
bt27	bwte	m	pair	morning	42701	flown	after	active	preening	11:03:31	11:04:28	0:00:57	0.95	10:43	11:13	30	0	0
bt27	bwte	m	pair	morning	42701	flown	after	active	feeding	11:04:28	11:07:29	0:03:01	3.016666667	10:43	11:13	30	0	0
bt27	bwte	m	pair	morning	42701	flown	after	active	preening	11:07:29	11:08:23	0:00:54	0.9	10:43	11:13	30	0	0
bt27	bwte	m	pair	morning	42701	flown	after	active	feeding	11:08:23	11:12:35	0:04:12	4.2	10:43	11:13	30	0	0
bt27	bwte	m	pair	morning	42701	flown	after	active	breeding	11:12:35	11:13:00	0:00:25	0.416666667	10:43	11:13	30	0	0
bt28	bwte	m	pair	morning	42701	control	before	active	feeding	10:04:17	10:05:13	0:00:56	0.933333333	10:01	10:31	30	0	0
bt28	bwte	m	pair	morning	42701	control	before	active	swimming	10:05:13	10:05:39	0:00:26	0.433333333	10:01	10:31	30	0	0
bt28	bwte	m	pair	morning	42701	control	before	na	na	10:05:39	10:06:35	0:00:56	0.933333333	10:01	10:31	30	0	0
bt28	bwte	m	pair	morning	42701	control	before	active	preening	10:06:35	10:07:17	0:00:42	0.7	10:01	10:31	30	0	0
bt28	bwte	m	pair	morning	42701	control	before	active	feeding	10:07:17	10:08:15	0:00:58	0.966666667	10:01	10:31	30	0	0
bt28	bwte	m	pair	morning	42701	control	before	active	swimming	10:08:15	10:08:48	0:00:33	0.55	10:01	10:31	30	0	0
bt28	bwte	m	pair	morning	42701	control	before	active	feeding	10:08:48	10:10:47	0:01:59	1.983333333	10:01	10:31	30	0	0
bt28	bwte	m	pair	morning	42701	control	before	active	swimming	10:10:47	10:12:48	0:02:01	2.016666667	10:01	10:31	30	0	0
bt28	bwte	m	pair	morning	42701	control	before	flush	flush	10:12:48	10:12:50	0:00:02	0.033333333	10:01	10:31	30	0	0
bt152	bwte	m	pair	morning	42701	control	before	active	feeding	10:18:43	10:20:58	0:02:15	2.25	10:01	10:31	30	0	0
bt152	bwte	m	pair	morning	42701	control	before	na	na	10:20:58	10:22:05	0:01:07	1.116666667	10:01	10:31	30	0	0
bt152	bwte	m	pair	morning	42701	control	before	active	preening	10:22:05	10:22:21	0:00:16	0.266666667	10:01	10:31	30	0	0
bt152	bwte	m	pair	morning	42701	control	before	na	na	10:22:21	10:22:39	0:00:18	0.3	10:01	10:31	30	0	0
bt152	bwte	m	pair	morning	42701	control	before	active	preening	10:22:39	10:23:32	0:00:53	0.883333333	10:01	10:31	30	0	0
bt152	bwte	m	pair	morning	42701	control	before	active	feeding	10:23:32	10:23:40	0:00:08	0.133333333	10:01	10:31	30	0	0
bt152	bwte	m	pair	morning	42701	control	before	na	na	10:23:40	10:24:26	0:00:46	0.766666667	10:01	10:31	30	0	0
bt152	bwte	m	pair	morning	42701	control	before	active	feeding	10:24:26	10:25:45	0:01:19	1.316666667	10:01	10:31	30	0	0
bt152	bwte	m	pair	morning	42701	control	before	active	swimming	10:27:15	10:27:33	0:00:18	0.3	10:01	10:31	30	0	0
bt152	bwte	m	pair	morning	42701	control	before	overhead_vigilance	head_cocked	10:27:33	10:28:12	0:00:39	0.65	10:01	10:31	30	9	0
bt152	bwte	m	pair	morning	42701	control	before	active	swimming	10:28:12	10:29:25	0:01:13	1.216666667	10:01	10:31	30	0	0
bt152	bwte	m	pair	morning	42701	control	before	na	na	10:29:25	10:31:00	0:01:35	1.583333333	10:01	10:31	30	0	0
bt152	bwte	m	pair	morning	42701	control	during	na	na	10:31:00	10:42:02	0:11:02	11.03333333	10:31	10:43	12	0	0
bt152	bwte	m	pair	morning	42701	control	during	active	swimming	10:42:02	10:43:00	0:00:58	0.966666667	10:31	10:43	12	0	0
bt152	bwte	m	pair	morning	42701	control	after	active	swimming	10:43:00	10:43:39	0:00:39	0.65	10:43	11:13	30	0	0
bt152	bwte	m	pair	morning	42701	control	after	active	feeding	10:43:39	10:44:06	0:00:27	0.45	10:43	11:13	30	0	0
bt152	bwte	m	pair	morning	42701	control	after	na	na	10:44:06	10:45:17	0:01:11	1.183333333	10:43	11:13	30	0	0
bt152	bwte	m	pair	morning	42701	control	after	active	feeding	10:45:17	10:54:46	0:09:29	9.483333333	10:43	11:13	30	0	0
bt152	bwte	m	pair	morning	42701	control	after	na	na	10:54:46	11:13:00	0:18:14	18.23333333	10:43	11:13	30	0	0
bt29	bwte	f	pair	morning	42701	control	before	active	feeding	10:04:17	10:05:13	0:00:56	0.933333333	10:01	10:31	30	0	0
bt29	bwte	f	pair	morning	42701	control	before	active	swimming	10:05:13	10:05:39	0:00:26	0.433333333	10:01	10:31	30	0	0
bt29	bwte	f	pair	morning	42701	control	before	na	na	10:05:39	10:06:35	0:00:56	0.933333333	10:01	10:31	30	0	0
bt29	bwte	f	pair	morning	42701	control	before	active	feeding	10:06:35	10:10:47	0:04:12	4.2	10:01	10:31	30	0	0
bt29	bwte	f	pair	morning	42701	control	before	active	swimming	10:10:47	10:12:48	0:02:01	2.016666667	10:01	10:31	30	0	0
bt29	bwte	f	pair	morning	42701	control	before	flush	flush	10:12:48	10:12:50	0:00:02	0.033333333	10:01	10:31	30	0	0
bt153	bwte	f	pair	morning	42701	control	before	active	feeding	10:18:43	10:20:58	0:02:15	2.25	10:01	10:31	30	0	0
bt153	bwte	f	pair	morning	42701	control	before	na	na	10:20:58	10:24:26	0:03:28	3.466666667	10:01	10:31	30	0	0
bt153	bwte	f	pair	morning	42701	control	before	active	feeding	10:24:26	10:25:45	0:01:19	1.316666667	10:01	10:31	30	0	0
bt153	bwte	f	pair	morning	42701	control	before	active	swimming	10:27:15	10:29:32	0:02:17	2.283333333	10:01	10:31	30	0	0
bt153	bwte	f	pair	morning	42701	control	before	na	na	10:29:32	10:31:00	0:01:28	1.466666667	10:01	10:31	30	0	0
bt153	bwte	f	pair	morning	42701	control	during	na	na	10:31:00	10:42:02	0:11:02	11.03333333	10:31	10:43	12	0	0
bt153	bwte	f	pair	morning	42701	control	during	active	swimming	10:42:02	10:43:00	0:00:58	0.966666667	10:31	10:43	12	0	0
bt153	bwte	f	pair	morning	42701	control	after	active	swimming	10:43:00	10:43:47	0:00:47	0.783333333	10:43	11:13	30	0	0
bt153	bwte	f	pair	morning	42701	control	after	active	feeding	10:43:47	10:44:06	0:00:19	0.316666667	10:43	11:13	30	0	0
bt153	bwte	f	pair	morning	42701	control	after	na	na	10:44:06	10:45:17	0:01:11	1.183333333	10:43	11:13	30	0	0
bt153	bwte	f	pair	morning	42701	control	after	active	feeding	10:45:17	10:54:04	0:08:47	8.783333333	10:43	11:13	30	0	0
bt153	bwte	f	pair	morning	42701	control	after	na	na	10:54:04	11:13:00	0:18:56	18.93333333	10:43	11:13	30	0	0
bt30	bwte	m	pair	mid_day	42702	flown	before	active	feeding	12:55:38	12:58:11	0:02:33	2.55	12:52	13:22	30	0	0
bt30	bwte	m	pair	mid_day	42702	flown	before	na	na	12:58:11	12:59:17	0:01:06	1.1	12:52	13:22	30	0	0
bt31	bwte	f	pair	mid_day	42702	flown	before	active	feeding	12:55:38	12:56:38	0:01:00	1	12:52	13:22	30	0	0
bt31	bwte	f	pair	mid_day	42702	flown	before	na	na	12:56:38	12:59:17	0:02:39	2.65	12:52	13:22	30	0	0
bt32	bwte	m	pair	mid_day	42702	flown	after	active	feeding	13:52:23	14:01:52	0:09:29	9.483333333	13:45	14:15	30	0	0
bt32	bwte	m	pair	mid_day	42702	flown	after	na	na	14:01:52	14:02:57	0:01:05	1.083333333	13:45	14:15	30	0	0
bt32	bwte	m	pair	mid_day	42702	flown	after	active	feeding	14:02:57	14:11:41	0:08:44	8.733333333	13:45	14:15	30	0	0
bt32	bwte	m	pair	mid_day	42702	flown	after	active	preening	14:11:41	14:11:51	0:00:10	0.166666667	13:45	14:15	30	0	0
bt32	bwte	m	pair	mid_day	42702	flown	after	active	feeding	14:11:51	14:13:07	0:01:16	1.266666667	13:45	14:15	30	0	0
bt33	bwte	f	pair	mid_day	42702	flown	after	active	feeding	13:52:23	14:01:34	0:09:11	9.183333333	13:45	14:15	30	0	0
bt33	bwte	f	pair	mid_day	42702	flown	after	na	na	14:01:34	14:05:14	0:03:40	3.666666667	13:45	14:15	30	0	0
bt33	bwte	f	pair	mid_day	42702	flown	after	active	feeding	14:05:14	14:13:07	0:07:53	7.883333333	13:45	14:15	30	0	0
bt34	bwte	m	pair	mid_day	42702	control	before	active	feeding	12:53:06	13:04:04	0:10:58	10.96666667	12:52	13:22	30	0	0
bt34	bwte	m	pair	mid_day	42702	control	before	na	na	13:04:04	13:05:06	0:01:02	1.033333333	12:52	13:22	30	0	0
bt34	bwte	m	pair	mid_day	42702	control	before	active	feeding	13:05:06	13:08:38	0:03:32	3.533333333	12:52	13:22	30	0	0
bt34	bwte	m	pair	mid_day	42702	control	before	active	preening	13:08:38	13:09:04	0:00:26	0.433333333	12:52	13:22	30	0	0
bt34	bwte	m	pair	mid_day	42702	control	before	active	feeding	13:09:04	13:22:00	0:12:56	12.93333333	12:52	13:22	30	0	0
bt34	bwte	m	pair	mid_day	42702	control	during	active	feeding	13:22:00	13:27:40	0:05:40	5.666666667	13:22	13:45	23	0	0
bt34	bwte	m	pair	mid_day	42702	control	during	na	na	13:27:40	13:28:36	0:00:56	0.933333333	13:22	13:45	23	0	0
bt34	bwte	m	pair	mid_day	42702	control	during	active	feeding	13:28:36	13:33:26	0:04:50	4.833333333	13:22	13:45	23	0	0
bt34	bwte	m	pair	mid_day	42702	control	during	active	breeding	13:33:26	13:33:48	0:00:22	0.366666667	13:22	13:45	23	0	0
bt34	bwte	m	pair	mid_day	42702	control	during	active	feeding	13:33:48	13:36:12	0:02:24	2.4	13:22	13:45	23	0	0
bt34	bwte	m	pair	mid_day	42702	control	during	overhead_vigilance	head_cocked	13:36:12	13:36:20	0:00:08	0.133333333	13:22	13:45	23	4	0
bt34	bwte	m	pair	mid_day	42702	control	during	active	preening	13:36:20	13:38:19	0:01:59	1.983333333	13:22	13:45	23	0	0
bt34	bwte	m	pair	mid_day	42702	control	during	none	sleeping	13:38:19	13:39:55	0:01:36	1.6	13:22	13:45	23	0	0
bt34	bwte	m	pair	mid_day	42702	control	during	active	preening	13:39:55	13:40:30	0:00:35	0.583333333	13:22	13:45	23	0	0
bt34	bwte	m	pair	mid_day	42702	control	during	active	feeding	13:40:30	13:40:34	0:00:04	0.066666667	13:22	13:45	23	0	0
bt34	bwte	m	pair	mid_day	42702	control	during	na	na	13:40:34	13:45:00	0:04:26	4.433333333	13:22	13:45	23	0	0
bt34	bwte	m	pair	mid_day	42702	control	after	na	na	13:45:00	13:46:48	0:01:48	1.8	13:45	14:15	30	0	0
bt34	bwte	m	pair	mid_day	42702	control	after	active	feeding	13:46:48	14:03:56	0:17:08	17.13333333	13:45	14:15	30	0	0
bt34	bwte	m	pair	mid_day	42702	control	after	active	breeding	14:03:56	14:03:58	0:00:02	0.033333333	13:45	14:15	30	0	0
bt34	bwte	m	pair	mid_day	42702	control	after	active	feeding	14:03:58	14:05:24	0:01:26	1.433333333	13:45	14:15	30	0	0
bt34	bwte	m	pair	mid_day	42702	control	after	active	breeding	14:05:24	14:05:56	0:00:32	0.533333333	13:45	14:15	30	0	0
bt34	bwte	m	pair	mid_day	42702	control	after	active	feeding	14:05:56	14:13:02	0:07:06	7.1	13:45	14:15	30	0	0
bt35	bwte	f	pair	mid_day	42702	control	before	active	feeding	12:53:21	12:54:33	0:01:12	1.2	12:52	13:22	30	0	0
bt35	bwte	f	pair	mid_day	42702	control	before	na	na	12:54:33	12:58:37	0:04:04	4.066666667	12:52	13:22	30	0	0
bt35	bwte	f	pair	mid_day	42702	control	before	active	feeding	12:58:37	13:04:04	0:05:27	5.45	12:52	13:22	30	0	0
bt35	bwte	f	pair	mid_day	42702	control	before	na	na	13:04:04	13:05:06	0:01:02	1.033333333	12:52	13:22	30	0	0
bt35	bwte	f	pair	mid_day	42702	control	before	active	feeding	13:05:06	13:22:00	0:16:54	16.9	12:52	13:22	30	0	0
bt35	bwte	f	pair	mid_day	42702	control	during	active	feeding	13:22:00	13:25:20	0:03:20	3.333333333	13:22	13:45	23	0	0
bt35	bwte	f	pair	mid_day	42702	control	during	na	na	13:25:20	13:28:36	0:03:16	3.266666667	13:22	13:45	23	0	0
bt35	bwte	f	pair	mid_day	42702	control	during	active	feeding	13:28:36	13:35:03	0:06:27	6.45	13:22	13:45	23	0	0
bt35	bwte	f	pair	mid_day	42702	control	during	active	preening	13:35:03	13:35:46	0:00:43	0.716666667	13:22	13:45	23	0	0
bt35	bwte	f	pair	mid_day	42702	control	during	na	na	13:35:46	13:36:41	0:00:55	0.916666667	13:22	13:45	23	0	0
bt35	bwte	f	pair	mid_day	42702	control	during	active	preening	13:36:41	13:41:18	0:04:37	4.616666667	13:22	13:45	23	0	0
bt35	bwte	f	pair	mid_day	42702	control	during	none	sleeping	13:41:18	13:45:00	0:03:42	3.7	13:22	13:45	23	0	0
bt35	bwte	f	pair	mid_day	42702	control	after	none	sleeping	13:45:00	13:46:48	0:01:48	1.8	13:45	14:15	30	0	0
bt35	bwte	f	pair	mid_day	42702	control	after	na	na	13:46:48	13:53:07	0:06:19	6.316666667	13:45	14:15	30	0	0
bt35	bwte	f	pair	mid_day	42702	control	after	active	preening	13:53:07	13:53:55	0:00:48	0.8	13:45	14:15	30	0	0
bt35	bwte	f	pair	mid_day	42702	control	after	na	na	13:53:55	13:54:44	0:00:49	0.816666667	13:45	14:15	30	0	0
bt35	bwte	f	pair	mid_day	42702	control	after	active	feeding	13:54:44	13:59:19	0:04:35	4.583333333	13:45	14:15	30	0	0
bt35	bwte	f	pair	mid_day	42702	control	after	na	na	13:59:19	14:02:52	0:03:33	3.55	13:45	14:15	30	0	0
bt35	bwte	f	pair	mid_day	42702	control	after	active	feeding	14:02:52	14:05:01	0:02:09	2.15	13:45	14:15	30	0	0
bt35	bwte	f	pair	mid_day	42702	control	after	na	na	14:05:01	14:06:03	0:01:02	1.033333333	13:45	14:15	30	0	0
bt35	bwte	f	pair	mid_day	42702	control	after	active	feeding	14:06:03	14:13:02	0:06:59	6.983333333	13:45	14:15	30	0	0
bt36	bwte	m	pair	afternoon	42703	control	before	active	feeding	16:06:00	16:08:04	0:02:04	2.066666667	16:06	16:36	30	0	0
bt36	bwte	m	pair	afternoon	42703	control	before	active	preening	16:08:04	16:08:26	0:00:22	0.366666667	16:06	16:36	30	0	0
bt36	bwte	m	pair	afternoon	42703	control	before	active	feeding	16:08:26	16:09:24	0:00:58	0.966666667	16:06	16:36	30	0	0
bt36	bwte	m	pair	afternoon	42703	control	before	active	preening	16:09:24	16:10:25	0:01:01	1.016666667	16:06	16:36	30	0	0
bt36	bwte	m	pair	afternoon	42703	control	before	active	swimming	16:10:25	16:10:55	0:00:30	0.5	16:06	16:36	30	0	0
bt36	bwte	m	pair	afternoon	42703	control	before	active	breeding	16:10:55	16:11:06	0:00:11	0.183333333	16:06	16:36	30	0	0
bt36	bwte	m	pair	afternoon	42703	control	before	active	feeding	16:11:06	16:13:49	0:02:43	2.716666667	16:06	16:36	30	0	0
bt36	bwte	m	pair	afternoon	42703	control	before	active	breeding	16:13:49	16:13:53	0:00:04	0.066666667	16:06	16:36	30	0	0
bt36	bwte	m	pair	afternoon	42703	control	before	na	na	16:13:53	16:14:33	0:00:40	0.666666667	16:06	16:36	30	0	0
bt36	bwte	m	pair	afternoon	42703	control	before	active	breeding	16:14:33	16:14:51	0:00:18	0.3	16:06	16:36	30	0	0
bt36	bwte	m	pair	afternoon	42703	control	before	active	feeding	16:14:51	16:23:52	0:09:01	9.016666667	16:06	16:36	30	0	0
bt36	bwte	m	pair	afternoon	42703	control	before	active	preening	16:23:52	16:24:07	0:00:15	0.25	16:06	16:36	30	0	0
bt36	bwte	m	pair	afternoon	42703	control	before	active	feeding	16:24:07	16:29:03	0:04:56	4.933333333	16:06	16:36	30	0	0
bt36	bwte	m	pair	afternoon	42703	control	before	active	preening	16:29:03	16:29:09	0:00:06	0.1	16:06	16:36	30	0	0
bt36	bwte	m	pair	afternoon	42703	control	before	active	swimming	16:29:09	16:30:20	0:01:11	1.183333333	16:06	16:36	30	0	0
bt36	bwte	m	pair	afternoon	42703	control	before	active	feeding	16:30:20	16:33:39	0:03:19	3.316666667	16:06	16:36	30	0	0
bt37	bwte	f	pair	afternoon	42703	control	before	active	feeding	16:06:00	16:07:50	0:01:50	1.833333333	16:06	16:36	30	0	0
bt37	bwte	f	pair	afternoon	42703	control	before	na	na	16:07:50	16:08:58	0:01:08	1.133333333	16:06	16:36	30	0	0
bt37	bwte	f	pair	afternoon	42703	control	before	active	feeding	16:08:58	16:09:30	0:00:32	0.533333333	16:06	16:36	30	0	0
bt37	bwte	f	pair	afternoon	42703	control	before	active	preening	16:09:30	16:09:33	0:00:03	0.05	16:06	16:36	30	0	0
bt37	bwte	f	pair	afternoon	42703	control	before	active	feeding	16:09:33	16:10:23	0:00:50	0.833333333	16:06	16:36	30	0	0
bt37	bwte	f	pair	afternoon	42703	control	before	active	swimming	16:10:23	16:11:08	0:00:45	0.75	16:06	16:36	30	0	0
bt37	bwte	f	pair	afternoon	42703	control	before	active	feeding	16:11:08	16:14:29	0:03:21	3.35	16:06	16:36	30	0	0
bt37	bwte	f	pair	afternoon	42703	control	before	active	breeding	16:14:29	16:14:51	0:00:22	0.366666667	16:06	16:36	30	0	0
bt37	bwte	f	pair	afternoon	42703	control	before	active	feeding	16:14:51	16:29:03	0:14:12	14.2	16:06	16:36	30	0	0
bt37	bwte	f	pair	afternoon	42703	control	before	active	swimming	16:29:03	16:30:27	0:01:24	1.4	16:06	16:36	30	0	0
bt37	bwte	f	pair	afternoon	42703	control	before	active	feeding	16:30:27	16:33:39	0:03:12	3.2	16:06	16:36	30	0	0
sh07	nosh	m	pair	mid_day	42901	flown	before	active	feeding	10:28:31	10:30:29	0:01:58	1.966666667	10:26	10:56	30	0	0
sh07	nosh	m	pair	mid_day	42901	flown	before	na	na	10:30:29	10:33:46	0:03:17	3.283333333	10:26	10:56	30	0	0
sh07	nosh	m	pair	mid_day	42901	flown	before	active	swimming	10:33:46	10:34:18	0:00:32	0.533333333	10:26	10:56	30	0	0
sh07	nosh	m	pair	mid_day	42901	flown	before	na	na	10:34:18	10:47:16	0:12:58	12.96666667	10:26	10:56	30	0	0
sh07	nosh	m	pair	mid_day	42901	flown	before	active	swimming	10:47:16	10:47:30	0:00:14	0.233333333	10:26	10:56	30	0	0
sh07	nosh	m	pair	mid_day	42901	flown	before	active	feeding	10:47:30	10:48:27	0:00:57	0.95	10:26	10:56	30	0	0
sh07	nosh	m	pair	mid_day	42901	flown	before	na	na	10:48:27	10:50:10	0:01:43	1.716666667	10:26	10:56	30	0	0
sh07	nosh	m	pair	mid_day	42901	flown	before	active	feeding	10:50:10	10:55:02	0:04:52	4.866666667	10:26	10:56	30	0	0
sh07	nosh	m	pair	mid_day	42901	flown	before	na	na	10:55:02	10:56:00	0:00:58	0.966666667	10:26	10:56	30	0	0
sh07	nosh	m	pair	mid_day	42901	flown	during	na	na	10:56:00	11:07:38	0:11:38	11.63333333	10:56	11:19	23	0	0
sh07	nosh	m	pair	mid_day	42901	flown	during	active	swimming	11:07:38	11:08:32	0:00:54	0.9	10:56	11:19	23	0	0
sh07	nosh	m	pair	mid_day	42901	flown	during	active	feeding	11:08:32	11:12:55	0:04:23	4.383333333	10:56	11:19	23	0	0
sh07	nosh	m	pair	mid_day	42901	flown	during	na	na	11:12:55	11:17:23	0:04:28	4.466666667	10:56	11:19	23	0	0
sh07	nosh	m	pair	mid_day	42901	flown	during	active	feeding	11:17:23	11:17:52	0:00:29	0.483333333	10:56	11:19	23	0	0
sh07	nosh	m	pair	mid_day	42901	flown	during	na	na	11:17:52	11:19:00	0:01:08	1.133333333	10:56	11:19	23	0	0
sh07	nosh	m	pair	mid_day	42901	flown	after	na	na	11:19:00	11:20:21	0:01:21	1.35	11:19	11:49	30	0	0
sh07	nosh	m	pair	mid_day	42901	flown	after	active	feeding	11:20:21	11:23:29	0:03:08	3.133333333	11:19	11:49	30	0	0
sh07	nosh	m	pair	mid_day	42901	flown	after	na	na	11:23:29	11:24:39	0:01:10	1.166666667	11:19	11:49	30	0	0
sh07	nosh	m	pair	mid_day	42901	flown	after	active	swimming	11:24:39	11:25:22	0:00:43	0.716666667	11:19	11:49	30	0	0
sh07	nosh	m	pair	mid_day	42901	flown	after	active	feeding	11:25:22	11:27:37	0:02:15	2.25	11:19	11:49	30	0	0
sh07	nosh	m	pair	mid_day	42901	flown	after	active	swimming	11:27:37	11:31:13	0:03:36	3.6	11:19	11:49	30	0	0
sh07	nosh	m	pair	mid_day	42901	flown	after	na	na	11:31:13	11:31:58	0:00:45	0.75	11:19	11:49	30	0	0
sh07	nosh	m	pair	mid_day	42901	flown	after	active	feeding	11:31:58	11:39:32	0:07:34	7.566666667	11:19	11:49	30	0	0
sh07	nosh	m	pair	mid_day	42901	flown	after	na	na	11:39:32	11:41:41	0:02:09	2.15	11:19	11:49	30	0	0
sh07	nosh	m	pair	mid_day	42901	flown	after	active	feeding	11:41:41	11:44:04	0:02:23	2.383333333	11:19	11:49	30	0	0
sh07	nosh	m	pair	mid_day	42901	flown	after	na	na	11:44:04	11:44:15	0:00:11	0.183333333	11:19	11:49	30	0	0
sh07	nosh	m	pair	mid_day	42901	flown	after	active	preening	11:44:15	11:45:18	0:01:03	1.05	11:19	11:49	30	0	0
sh07	nosh	m	pair	mid_day	42901	flown	after	active	swimming	11:45:18	11:47:39	0:02:21	2.35	11:19	11:49	30	0	0
sh08	nosh	f	pair	mid_day	42901	flown	before	active	feeding	10:28:31	10:30:29	0:01:58	1.966666667	10:26	10:56	30	0	0
sh08	nosh	f	pair	mid_day	42901	flown	before	na	na	10:30:29	10:33:46	0:03:17	3.283333333	10:26	10:56	30	0	0
sh08	nosh	f	pair	mid_day	42901	flown	before	active	swimming	10:33:46	10:34:18	0:00:32	0.533333333	10:26	10:56	30	0	0
sh08	nosh	f	pair	mid_day	42901	flown	before	na	na	10:34:18	10:46:57	0:12:39	12.65	10:26	10:56	30	0	0
sh08	nosh	f	pair	mid_day	42901	flown	before	active	feeding	10:46:57	10:48:27	0:01:30	1.5	10:26	10:56	30	0	0
sh08	nosh	f	pair	mid_day	42901	flown	before	na	na	10:48:27	10:50:10	0:01:43	1.716666667	10:26	10:56	30	0	0
sh08	nosh	f	pair	mid_day	42901	flown	before	active	feeding	10:50:10	10:55:02	0:04:52	4.866666667	10:26	10:56	30	0	0
sh08	nosh	f	pair	mid_day	42901	flown	before	na	na	10:55:02	10:56:00	0:00:58	0.966666667	10:26	10:56	30	0	0
sh08	nosh	f	pair	mid_day	42901	flown	during	na	na	10:56:00	11:07:38	0:11:38	11.63333333	10:56	11:19	23	0	0
sh08	nosh	f	pair	mid_day	42901	flown	during	active	swimming	11:07:38	11:08:36	0:00:58	0.966666667	10:56	11:19	23	0	0
sh08	nosh	f	pair	mid_day	42901	flown	during	active	feeding	11:08:36	11:12:55	0:04:19	4.316666667	10:56	11:19	23	0	0
sh08	nosh	f	pair	mid_day	42901	flown	during	na	na	11:12:55	11:16:14	0:03:19	3.316666667	10:56	11:19	23	0	0
sh08	nosh	f	pair	mid_day	42901	flown	during	active	feeding	11:16:14	11:17:52	0:01:38	1.633333333	10:56	11:19	23	0	0
sh08	nosh	f	pair	mid_day	42901	flown	during	na	na	11:17:52	11:19:00	0:01:08	1.133333333	10:56	11:19	23	0	0
sh08	nosh	f	pair	mid_day	42901	flown	after	na	na	11:19:00	11:20:21	0:01:21	1.35	11:19	11:49	30	0	0
sh08	nosh	f	pair	mid_day	42901	flown	after	active	feeding	11:20:21	11:23:29	0:03:08	3.133333333	11:19	11:49	30	0	0
sh08	nosh	f	pair	mid_day	42901	flown	after	na	na	11:23:29	11:24:39	0:01:10	1.166666667	11:19	11:49	30	0	0
sh08	nosh	f	pair	mid_day	42901	flown	after	active	feeding	11:24:39	11:26:23	0:01:44	1.733333333	11:19	11:49	30	0	0
sh08	nosh	f	pair	mid_day	42901	flown	after	na	na	11:26:23	11:27:37	0:01:14	1.233333333	11:19	11:49	30	0	0
sh08	nosh	f	pair	mid_day	42901	flown	after	active	feeding	11:27:37	11:31:13	0:03:36	3.6	11:19	11:49	30	0	0
sh08	nosh	f	pair	mid_day	42901	flown	after	na	na	11:31:13	11:31:58	0:00:45	0.75	11:19	11:49	30	0	0
sh08	nosh	f	pair	mid_day	42901	flown	after	active	feeding	11:31:58	11:39:32	0:07:34	7.566666667	11:19	11:49	30	0	0
sh08	nosh	f	pair	mid_day	42901	flown	after	na	na	11:39:32	11:41:41	0:02:09	2.15	11:19	11:49	30	0	0
sh08	nosh	f	pair	mid_day	42901	flown	after	active	feeding	11:41:41	11:44:04	0:02:23	2.383333333	11:19	11:49	30	0	0
sh08	nosh	f	pair	mid_day	42901	flown	after	na	na	11:44:04	11:44:50	0:00:46	0.766666667	11:19	11:49	30	0	0
sh08	nosh	f	pair	mid_day	42901	flown	after	active	feeding	11:44:50	11:47:30	0:02:40	2.666666667	11:19	11:49	30	0	0
bt38	bwte	m	pair	mid_day	42901	control	before	none	resting	10:30:27	10:31:52	0:01:25	1.416666667	10:26	10:56	30	0	0
bt38	bwte	m	pair	mid_day	42901	control	before	none	sleeping	10:31:52	10:37:30	0:05:38	5.633333333	10:26	10:56	30	0	0
bt38	bwte	m	pair	mid_day	42901	control	before	active	swimming	10:37:30	10:39:20	0:01:50	1.833333333	10:26	10:56	30	0	0
bt38	bwte	m	pair	mid_day	42901	control	before	none	sleeping	10:39:20	10:44:07	0:04:47	4.783333333	10:26	10:56	30	0	0
bt38	bwte	m	pair	mid_day	42901	control	before	active	swimming	10:44:07	10:44:26	0:00:19	0.316666667	10:26	10:56	30	0	0
bt38	bwte	m	pair	mid_day	42901	control	before	na	na	10:44:26	10:46:11	0:01:45	1.75	10:26	10:56	30	0	0
bt38	bwte	m	pair	mid_day	42901	control	before	active	swimming	10:46:11	10:47:44	0:01:33	1.55	10:26	10:56	30	0	0
bt38	bwte	m	pair	mid_day	42901	control	before	active	preening	10:47:44	10:49:05	0:01:21	1.35	10:26	10:56	30	0	0
bt38	bwte	m	pair	mid_day	42901	control	before	none	sleeping	10:49:05	10:56:00	0:06:55	6.916666667	10:26	10:56	30	0	0
bt38	bwte	m	pair	mid_day	42901	control	during	none	sleeping	10:56:00	10:59:56	0:03:56	3.933333333	10:56	11:19	23	0	0
bt38	bwte	m	pair	mid_day	42901	control	during	active	breeding	10:59:56	11:00:11	0:00:15	0.25	10:56	11:19	23	0	0
bt38	bwte	m	pair	mid_day	42901	control	during	active	swimming	11:00:11	11:00:46	0:00:35	0.583333333	10:56	11:19	23	0	0
bt38	bwte	m	pair	mid_day	42901	control	during	na	na	11:00:46	11:01:18	0:00:32	0.533333333	10:56	11:19	23	0	0
bt38	bwte	m	pair	mid_day	42901	control	during	active	feeding	11:01:18	11:01:22	0:00:04	0.066666667	10:56	11:19	23	0	0
bt38	bwte	m	pair	mid_day	42901	control	during	na	na	11:01:22	11:03:11	0:01:49	1.816666667	10:56	11:19	23	0	0
bt38	bwte	m	pair	mid_day	42901	control	during	active	feeding	11:03:11	11:04:31	0:01:20	1.333333333	10:56	11:19	23	0	0
bt38	bwte	m	pair	mid_day	42901	control	during	na	na	11:04:31	11:10:29	0:05:58	5.966666667	10:56	11:19	23	0	0
bt38	bwte	m	pair	mid_day	42901	control	during	active	swimming	11:10:29	11:11:27	0:00:58	0.966666667	10:56	11:19	23	0	0
bt38	bwte	m	pair	mid_day	42901	control	during	active	feeding	11:11:27	11:12:40	0:01:13	1.216666667	10:56	11:19	23	0	0
bt38	bwte	m	pair	mid_day	42901	control	during	active	breeding	11:12:40	11:12:52	0:00:12	0.2	10:56	11:19	23	0	0
bt38	bwte	m	pair	mid_day	42901	control	during	active	feeding	11:12:52	11:13:03	0:00:11	0.183333333	10:56	11:19	23	0	0
bt38	bwte	m	pair	mid_day	42901	control	during	na	na	11:13:03	11:17:16	0:04:13	4.216666667	10:56	11:19	23	0	0
bt38	bwte	m	pair	mid_day	42901	control	during	active	feeding	11:17:16	11:19:00	0:01:44	1.733333333	10:56	11:19	23	0	0
bt38	bwte	m	pair	mid_day	42901	control	after	active	feeding	11:19:00	11:19:09	0:00:09	0.15	11:19	11:49	30	0	0
bt38	bwte	m	pair	mid_day	42901	control	after	flush	flush_territorial	11:19:09	11:19:11	0:00:02	0.033333333	11:19	11:49	30	0	1
bt39	bwte	f	pair	mid_day	42901	control	before	none	sleeping	10:30:27	10:44:07	0:13:40	13.66666667	10:26	10:56	30	0	0
bt39	bwte	f	pair	mid_day	42901	control	before	active	swimming	10:44:07	10:44:18	0:00:11	0.183333333	10:26	10:56	30	0	0
bt39	bwte	f	pair	mid_day	42901	control	before	na	na	10:44:18	10:46:11	0:01:53	1.883333333	10:26	10:56	30	0	0
bt39	bwte	f	pair	mid_day	42901	control	before	active	swimming	10:46:11	10:47:44	0:01:33	1.55	10:26	10:56	30	0	0
bt39	bwte	f	pair	mid_day	42901	control	before	active	preening	10:47:44	10:53:44	0:06:00	6	10:26	10:56	30	0	0
bt39	bwte	f	pair	mid_day	42901	control	before	none	sleeping	10:53:44	10:56:00	0:02:16	2.266666667	10:26	10:56	30	0	0
bt39	bwte	f	pair	mid_day	42901	control	during	none	sleeping	10:56:00	10:59:56	0:03:56	3.933333333	10:56	11:19	23	0	0
bt39	bwte	f	pair	mid_day	42901	control	during	active	breeding	10:59:56	11:00:11	0:00:15	0.25	10:56	11:19	23	0	0
bt39	bwte	f	pair	mid_day	42901	control	during	active	swimming	11:00:11	11:00:46	0:00:35	0.583333333	10:56	11:19	23	0	0
bt39	bwte	f	pair	mid_day	42901	control	during	na	na	11:00:46	11:01:18	0:00:32	0.533333333	10:56	11:19	23	0	0
bt39	bwte	f	pair	mid_day	42901	control	during	active	feeding	11:01:18	11:01:22	0:00:04	0.066666667	10:56	11:19	23	0	0
bt39	bwte	f	pair	mid_day	42901	control	during	na	na	11:01:22	11:03:11	0:01:49	1.816666667	10:56	11:19	23	0	0
bt39	bwte	f	pair	mid_day	42901	control	during	active	feeding	11:03:11	11:04:31	0:01:20	1.333333333	10:56	11:19	23	0	0
bt39	bwte	f	pair	mid_day	42901	control	during	na	na	11:04:31	11:10:29	0:05:58	5.966666667	10:56	11:19	23	0	0
bt39	bwte	f	pair	mid_day	42901	control	during	active	swimming	11:10:29	11:11:27	0:00:58	0.966666667	10:56	11:19	23	0	0
bt39	bwte	f	pair	mid_day	42901	control	during	active	feeding	11:11:27	11:13:03	0:01:36	1.6	10:56	11:19	23	0	0
bt39	bwte	f	pair	mid_day	42901	control	during	na	na	11:13:03	11:17:16	0:04:13	4.216666667	10:56	11:19	23	0	0
bt39	bwte	f	pair	mid_day	42901	control	during	active	feeding	11:17:16	11:19:00	0:01:44	1.733333333	10:56	11:19	23	0	0
bt39	bwte	f	pair	mid_day	42901	control	after	active	feeding	11:19:00	11:19:09	0:00:09	0.15	11:19	11:49	30	0	0
bt39	bwte	f	pair	mid_day	42901	control	after	flush	flush_territorial	11:19:09	11:19:11	0:00:02	0.033333333	11:19	11:49	30	0	1
sh09	nosh	m	pair	mid_day	42902	control	before	none	sleeping	12:50:00	12:54:47	0:04:47	4.783333333	12:50	13:20	30	0	0
sh09	nosh	m	pair	mid_day	42902	control	before	active	swimming	12:54:47	12:54:54	0:00:07	0.116666667	12:50	13:20	30	0	0
sh09	nosh	m	pair	mid_day	42902	control	before	na	na	12:54:54	13:00:33	0:05:39	5.65	12:50	13:20	30	0	0
sh09	nosh	m	pair	mid_day	42902	control	before	active	swimming	13:00:33	13:01:05	0:00:32	0.533333333	12:50	13:20	30	0	0
sh09	nosh	m	pair	mid_day	42902	control	before	na	na	13:01:05	13:03:08	0:02:03	2.05	12:50	13:20	30	0	0
sh09	nosh	m	pair	mid_day	42902	control	before	active	swimming	13:03:08	13:03:14	0:00:06	0.1	12:50	13:20	30	0	0
sh09	nosh	m	pair	mid_day	42902	control	before	na	na	13:03:14	13:06:23	0:03:09	3.15	12:50	13:20	30	0	0
sh09	nosh	m	pair	mid_day	42902	control	before	active	feeding	13:06:23	13:07:17	0:00:54	0.9	12:50	13:20	30	0	0
sh09	nosh	m	pair	mid_day	42902	control	before	na	na	13:07:17	13:10:44	0:03:27	3.45	12:50	13:20	30	0	0
sh09	nosh	m	pair	mid_day	42902	control	before	active	feeding	13:10:44	13:11:52	0:01:08	1.133333333	12:50	13:20	30	0	0
sh10	nosh	f	pair	mid_day	42902	control	before	active	preening	12:50:00	12:54:20	0:04:20	4.333333333	12:50	13:20	30	0	0
sh10	nosh	f	pair	mid_day	42902	control	before	active	swimming	12:54:20	12:54:25	0:00:05	0.083333333	12:50	13:20	30	0	0
sh10	nosh	f	pair	mid_day	42902	control	before	na	na	12:54:25	13:00:33	0:06:08	6.133333333	12:50	13:20	30	0	0
sh10	nosh	f	pair	mid_day	42902	control	before	active	swimming	13:00:33	13:01:05	0:00:32	0.533333333	12:50	13:20	30	0	0
sh10	nosh	f	pair	mid_day	42902	control	before	na	na	13:01:05	13:03:08	0:02:03	2.05	12:50	13:20	30	0	0
sh10	nosh	f	pair	mid_day	42902	control	before	active	swimming	13:03:08	13:03:14	0:00:06	0.1	12:50	13:20	30	0	0
sh10	nosh	f	pair	mid_day	42902	control	before	na	na	13:03:14	13:06:23	0:03:09	3.15	12:50	13:20	30	0	0
sh10	nosh	f	pair	mid_day	42902	control	before	active	feeding	13:06:23	13:07:17	0:00:54	0.9	12:50	13:20	30	0	0
sh10	nosh	f	pair	mid_day	42902	control	before	na	na	13:07:17	13:10:44	0:03:27	3.45	12:50	13:20	30	0	0
sh10	nosh	f	pair	mid_day	42902	control	before	active	feeding	13:10:44	13:11:52	0:01:08	1.133333333	12:50	13:20	30	0	0
bt40	bwte	m	pair	afternoon	42903	flown	before	active	swimming	16:17:12	16:17:22	0:00:10	0.166666667	16:01	16:31	30	0	0
bt40	bwte	m	pair	afternoon	42903	flown	before	na	na	16:17:22	16:17:48	0:00:26	0.433333333	16:01	16:31	30	0	0
bt40	bwte	m	pair	afternoon	42903	flown	before	active	feeding	16:17:48	16:20:42	0:02:54	2.9	16:01	16:31	30	0	0
bt40	bwte	m	pair	afternoon	42903	flown	before	na	na	16:20:42	16:31:00	0:10:18	10.3	16:01	16:31	30	0	0
bt40	bwte	m	pair	afternoon	42903	flown	during	na	na	16:31:00	16:31:04	0:00:04	0.066666667	16:31	16:44	13	0	0
bt40	bwte	m	pair	afternoon	42903	flown	during	active	feeding	16:31:04	16:31:50	0:00:46	0.766666667	16:31	16:44	13	0	0
bt40	bwte	m	pair	afternoon	42903	flown	during	na	na	16:31:50	16:36:26	0:04:36	4.6	16:31	16:44	13	0	0
bt40	bwte	m	pair	afternoon	42903	flown	during	active	feeding	16:36:26	16:39:13	0:02:47	2.783333333	16:31	16:44	13	0	0
bt40	bwte	m	pair	afternoon	42903	flown	during	na	na	16:39:13	16:41:42	0:02:29	2.483333333	16:31	16:44	13	0	0
bt40	bwte	m	pair	afternoon	42903	flown	during	active	feeding	16:41:42	16:44:00	0:02:18	2.3	16:31	16:44	13	0	0
bt40	bwte	m	pair	afternoon	42903	flown	after	active	feeding	16:44:00	16:44:16	0:00:16	0.266666667	16:44	17:14	30	0	0
bt40	bwte	m	pair	afternoon	42903	flown	after	na	na	16:44:16	16:48:32	0:04:16	4.266666667	16:44	17:14	30	0	0
bt40	bwte	m	pair	afternoon	42903	flown	after	active	feeding	16:48:32	16:48:54	0:00:22	0.366666667	16:44	17:14	30	0	0
bt40	bwte	m	pair	afternoon	42903	flown	after	na	na	16:48:54	16:50:17	0:01:23	1.383333333	16:44	17:14	30	0	0
bt40	bwte	m	pair	afternoon	42903	flown	after	active	feeding	16:50:17	16:53:00	0:02:43	2.716666667	16:44	17:14	30	0	0
bt40	bwte	m	pair	afternoon	42903	flown	after	active	preening	16:53:00	16:53:17	0:00:17	0.283333333	16:44	17:14	30	0	0
bt40	bwte	m	pair	afternoon	42903	flown	after	active	feeding	16:53:17	16:55:59	0:02:42	2.7	16:44	17:14	30	0	0
bt40	bwte	m	pair	afternoon	42903	flown	after	na	na	16:55:59	16:58:22	0:02:23	2.383333333	16:44	17:14	30	0	0
bt40	bwte	m	pair	afternoon	42903	flown	after	active	feeding	16:58:22	16:59:36	0:01:14	1.233333333	16:44	17:14	30	0	0
bt40	bwte	m	pair	afternoon	42903	flown	after	na	na	16:59:36	17:11:28	0:11:52	11.86666667	16:44	17:14	30	0	0
bt40	bwte	m	pair	afternoon	42903	flown	after	active	feeding	17:11:28	17:14:00	0:02:32	2.533333333	16:44	17:14	30	0	0
bt41	bwte	f	pair	afternoon	42903	flown	before	active	swimming	16:17:23	16:17:33	0:00:10	0.166666667	16:01	16:31	30	0	0
bt41	bwte	f	pair	afternoon	42903	flown	before	na	na	16:17:33	16:17:48	0:00:15	0.25	16:01	16:31	30	0	0
bt41	bwte	f	pair	afternoon	42903	flown	before	active	feeding	16:17:48	16:20:42	0:02:54	2.9	16:01	16:31	30	0	0
bt41	bwte	f	pair	afternoon	42903	flown	before	na	na	16:20:42	16:31:00	0:10:18	10.3	16:01	16:31	30	0	0
bt41	bwte	f	pair	afternoon	42903	flown	during	na	na	16:31:00	16:31:04	0:00:04	0.066666667	16:31	16:44	13	0	0
bt41	bwte	f	pair	afternoon	42903	flown	during	active	feeding	16:31:04	16:31:48	0:00:44	0.733333333	16:31	16:44	13	0	0
bt41	bwte	f	pair	afternoon	42903	flown	during	na	na	16:31:48	16:36:26	0:04:38	4.633333333	16:31	16:44	13	0	0
bt41	bwte	f	pair	afternoon	42903	flown	during	active	feeding	16:36:26	16:39:13	0:02:47	2.783333333	16:31	16:44	13	0	0
bt41	bwte	f	pair	afternoon	42903	flown	during	na	na	16:39:13	16:41:42	0:02:29	2.483333333	16:31	16:44	13	0	0
bt41	bwte	f	pair	afternoon	42903	flown	during	active	feeding	16:41:42	16:44:00	0:02:18	2.3	16:31	16:44	13	0	0
bt41	bwte	f	pair	afternoon	42903	flown	after	active	feeding	16:44:00	16:44:16	0:00:16	0.266666667	16:44	17:14	30	0	0
bt41	bwte	f	pair	afternoon	42903	flown	after	na	na	16:44:16	16:48:32	0:04:16	4.266666667	16:44	17:14	30	0	0
bt41	bwte	f	pair	afternoon	42903	flown	after	active	feeding	16:48:32	16:48:54	0:00:22	0.366666667	16:44	17:14	30	0	0
bt41	bwte	f	pair	afternoon	42903	flown	after	na	na	16:48:54	16:50:17	0:01:23	1.383333333	16:44	17:14	30	0	0
bt41	bwte	f	pair	afternoon	42903	flown	after	active	feeding	16:50:17	16:55:59	0:05:42	5.7	16:44	17:14	30	0	0
bt41	bwte	f	pair	afternoon	42903	flown	after	na	na	16:55:59	16:58:22	0:02:23	2.383333333	16:44	17:14	30	0	0
bt41	bwte	f	pair	afternoon	42903	flown	after	active	feeding	16:58:22	16:59:36	0:01:14	1.233333333	16:44	17:14	30	0	0
bt41	bwte	f	pair	afternoon	42903	flown	after	na	na	16:59:36	17:11:28	0:11:52	11.86666667	16:44	17:14	30	0	0
bt41	bwte	f	pair	afternoon	42903	flown	after	active	feeding	17:11:28	17:14:00	0:02:32	2.533333333	16:44	17:14	30	0	0
bt42	bwte	m	pair	afternoon	42903	control	after	none	sleeping	16:57:46	17:14:00	0:16:14	16.23333333	16:44	17:14	30	0	0
bt43	bwte	f	pair	afternoon	42903	control	after	none	sleeping	16:57:46	17:14:00	0:16:14	16.23333333	16:44	17:14	30	0	0
sh11	nosh	m	single	morning	50601	flown	before	active	swimming	9:29:39	9:30:15	0:00:36	0.6	9:29	9:59	30	0	0
sh11	nosh	m	single	morning	50601	flown	before	none	resting	9:30:15	9:30:29	0:00:14	0.233333333	9:29	9:59	30	0	0
sh11	nosh	m	single	morning	50601	flown	before	active	preening	9:30:29	9:31:36	0:01:07	1.116666667	9:29	9:59	30	0	0
sh11	nosh	m	single	morning	50601	flown	before	none	resting	9:31:36	9:32:53	0:01:17	1.283333333	9:29	9:59	30	0	0
sh11	nosh	m	single	morning	50601	flown	before	active	preening	9:32:53	9:33:12	0:00:19	0.316666667	9:29	9:59	30	0	0
sh11	nosh	m	single	morning	50601	flown	before	none	resting	9:33:12	9:34:46	0:01:34	1.566666667	9:29	9:59	30	0	0
sh11	nosh	m	single	morning	50601	flown	before	active	swimming	9:34:46	9:34:59	0:00:13	0.216666667	9:29	9:59	30	0	0
sh11	nosh	m	single	morning	50601	flown	before	none	resting	9:34:59	9:37:30	0:02:31	2.516666667	9:29	9:59	30	0	0
sh11	nosh	m	single	morning	50601	flown	before	overhead_vigilance	head_cocked	9:37:30	9:37:37	0:00:07	0.116666667	9:29	9:59	30	2	0
sh11	nosh	m	single	morning	50601	flown	before	active	preening	9:37:37	9:39:32	0:01:55	1.916666667	9:29	9:59	30	0	0
sh11	nosh	m	single	morning	50601	flown	before	active	swimming	9:39:32	9:40:42	0:01:10	1.166666667	9:29	9:59	30	0	0
sh11	nosh	m	single	morning	50601	flown	before	none	resting	9:40:42	9:41:29	0:00:47	0.783333333	9:29	9:59	30	0	0
sh11	nosh	m	single	morning	50601	flown	before	none	sleeping	9:41:29	9:59:00	0:17:31	17.51666667	9:29	9:59	30	0	0
sh11	nosh	m	single	morning	50601	flown	during	none	sleeping	9:59:00	9:59:49	0:00:49	0.816666667	9:59	10:10	11	0	0
sh11	nosh	m	single	morning	50601	flown	during	active	swimming	9:59:49	10:01:23	0:01:34	1.566666667	9:59	10:10	11	0	0
sh11	nosh	m	single	morning	50601	flown	during	overhead_vigilance	head_cocked	10:01:23	10:02:46	0:01:23	1.383333333	9:59	10:10	11	12	0
sh11	nosh	m	single	morning	50601	flown	during	active	swimming	10:02:46	10:03:37	0:00:51	0.85	9:59	10:10	11	0	0
sh11	nosh	m	single	morning	50601	flown	during	overhead_vigilance	head_cocked	10:03:37	10:04:05	0:00:28	0.466666667	9:59	10:10	11	7	0
sh11	nosh	m	single	morning	50601	flown	during	active	swimming	10:04:05	10:09:36	0:05:31	5.516666667	9:59	10:10	11	0	0
sh11	nosh	m	single	morning	50601	flown	during	active	preening	10:09:36	10:09:43	0:00:07	0.116666667	9:59	10:10	11	0	0
sh11	nosh	m	single	morning	50601	flown	during	none	resting	10:09:43	10:10:00	0:00:17	0.283333333	9:59	10:10	11	0	0
sh11	nosh	m	single	morning	50601	flown	after	none	resting	10:10:00	10:14:11	0:04:11	4.183333333	10:10	10:40	30	0	0
sh11	nosh	m	single	morning	50601	flown	after	active	swimming	10:14:11	10:14:25	0:00:14	0.233333333	10:10	10:40	30	0	0
sh11	nosh	m	single	morning	50601	flown	after	none	sleeping	10:14:25	10:37:15	0:22:50	22.83333333	10:10	10:40	30	0	0
sh11	nosh	m	single	morning	50601	flown	after	vigilant	head_popped	10:37:15	10:37:23	0:00:08	0.133333333	10:10	10:40	30	1	0
sh11	nosh	m	single	morning	50601	flown	after	active	swimming	10:37:23	10:39:53	0:02:30	2.5	10:10	10:40	30	0	0
sh11	nosh	m	single	morning	50601	flown	after	none	sleeping	10:39:53	10:40:00	0:00:07	0.116666667	10:10	10:40	30	0	0
bt44	bwte	m	pair	morning	50601	control	before	none	resting	9:29:00	9:30:20	0:01:20	1.333333333	9:29	9:59	30	0	0
bt44	bwte	m	pair	morning	50601	control	before	active	feeding	9:30:20	9:31:05	0:00:45	0.75	9:29	9:59	30	0	0
bt44	bwte	m	pair	morning	50601	control	before	active	preening	9:31:05	9:31:25	0:00:20	0.333333333	9:29	9:59	30	0	0
bt44	bwte	m	pair	morning	50601	control	before	active	swimming	9:31:25	9:33:41	0:02:16	2.266666667	9:29	9:59	30	0	0
bt44	bwte	m	pair	morning	50601	control	before	active	breeding	9:33:41	9:33:44	0:00:03	0.05	9:29	9:59	30	0	0
bt44	bwte	m	pair	morning	50601	control	before	active	swimming	9:33:44	9:37:51	0:04:07	4.116666667	9:29	9:59	30	0	0
bt44	bwte	m	pair	morning	50601	control	before	active	breeding	9:37:51	9:38:08	0:00:17	0.283333333	9:29	9:59	30	0	0
bt44	bwte	m	pair	morning	50601	control	before	active	swimming	9:38:08	9:45:06	0:06:58	6.966666667	9:29	9:59	30	0	0
bt44	bwte	m	pair	morning	50601	control	before	active	preening	9:45:06	9:46:42	0:01:36	1.6	9:29	9:59	30	0	0
bt44	bwte	m	pair	morning	50601	control	before	active	swimming	9:46:42	9:47:09	0:00:27	0.45	9:29	9:59	30	0	0
bt44	bwte	m	pair	morning	50601	control	before	none	sleeping	9:47:09	9:59:00	0:11:51	11.85	9:29	9:59	30	0	0
bt44	bwte	m	pair	morning	50601	control	during	none	sleeping	9:59:00	10:02:23	0:03:23	3.383333333	9:59	10:10	11	0	0
bt44	bwte	m	pair	morning	50601	control	during	active	breeding	10:02:23	10:03:14	0:00:51	0.85	9:59	10:10	11	0	0
bt44	bwte	m	pair	morning	50601	control	during	none	sleeping	10:03:14	10:10:00	0:06:46	6.766666667	9:59	10:10	11	0	0
bt44	bwte	m	pair	morning	50601	control	after	none	sleeping	10:10:00	10:26:55	0:16:55	16.91666667	10:10	10:40	30	0	0
bt44	bwte	m	pair	morning	50601	control	after	active	swimming	10:26:55	10:27:24	0:00:29	0.483333333	10:10	10:40	30	0	0
bt44	bwte	m	pair	morning	50601	control	after	active	preening	10:27:24	10:27:42	0:00:18	0.3	10:10	10:40	30	0	0
bt44	bwte	m	pair	morning	50601	control	after	active	breeding	10:27:42	10:27:58	0:00:16	0.266666667	10:10	10:40	30	0	0
bt44	bwte	m	pair	morning	50601	control	after	active	swimming	10:27:58	10:29:22	0:01:24	1.4	10:10	10:40	30	0	0
bt44	bwte	m	pair	morning	50601	control	after	none	sleeping	10:29:22	10:29:33	0:00:11	0.183333333	10:10	10:40	30	0	0
bt44	bwte	m	pair	morning	50601	control	after	na	na	10:29:33	10:32:39	0:03:06	3.1	10:10	10:40	30	0	0
bt44	bwte	m	pair	morning	50601	control	after	active	swimming	10:32:39	10:34:10	0:01:31	1.516666667	10:10	10:40	30	0	0
bt44	bwte	m	pair	morning	50601	control	after	active	feeding	10:34:10	10:37:38	0:03:28	3.466666667	10:10	10:40	30	0	0
bt45	bwte	f	pair	morning	50601	control	before	none	sleeping	9:29:00	9:31:05	0:02:05	2.083333333	9:29	9:59	30	0	0
bt45	bwte	f	pair	morning	50601	control	before	na	na	9:31:05	9:44:40	0:13:35	13.58333333	9:29	9:59	30	0	0
bt45	bwte	f	pair	morning	50601	control	before	none	sleeping	9:44:40	9:59:00	0:14:20	14.33333333	9:29	9:59	30	0	0
bt45	bwte	f	pair	morning	50601	control	during	none	sleeping	9:59:00	10:02:23	0:03:23	3.383333333	9:59	10:10	11	0	0
bt45	bwte	f	pair	morning	50601	control	during	active	breeding	10:02:23	10:02:30	0:00:07	0.116666667	9:59	10:10	11	0	0
bt45	bwte	f	pair	morning	50601	control	during	none	sleeping	10:02:30	10:10:00	0:07:30	7.5	9:59	10:10	11	0	0
bt45	bwte	f	pair	morning	50601	control	after	none	sleeping	10:10:00	10:31:17	0:21:17	21.28333333	10:10	10:40	30	0	0
bt45	bwte	f	pair	morning	50601	control	after	none	resting	10:31:17	10:31:58	0:00:41	0.683333333	10:10	10:40	30	0	0
bt45	bwte	f	pair	morning	50601	control	after	active	swimming	10:31:58	10:34:10	0:02:12	2.2	10:10	10:40	30	0	0
bt45	bwte	f	pair	morning	50601	control	after	active	feeding	10:34:10	10:37:38	0:03:28	3.466666667	10:10	10:40	30	0	0
sh12	nosh	m	pair	mid_day	50602	flown	before	none	sleeping	11:46:00	11:47:08	0:01:08	1.133333333	11:46	12:16	30	0	0
sh12	nosh	m	pair	mid_day	50602	flown	before	active	swimming	11:47:08	11:47:22	0:00:14	0.233333333	11:46	12:16	30	0	0
sh12	nosh	m	pair	mid_day	50602	flown	before	none	sleeping	11:47:22	12:15:42	0:28:20	28.33333333	11:46	12:16	30	0	0
sh12	nosh	m	pair	mid_day	50602	flown	before	vigilant	head_popped	12:15:42	12:15:47	0:00:05	0.083333333	11:46	12:16	30	1	0
sh12	nosh	m	pair	mid_day	50602	flown	before	flush	flush_territorial	12:15:47	12:15:49	0:00:02	0.033333333	11:46	12:16	30	0	1	territorial flush
sh12	nosh	m	pair	mid_day	50602	flown	before	na	na	12:15:49	12:16:00	0:00:11	0.183333333	11:46	12:16	30	0	0
sh12	nosh	m	pair	mid_day	50602	flown	during	na	na	12:16:00	12:20:27	0:04:27	4.45	12:16	12:37	21	0	0
sh12	nosh	m	pair	mid_day	50602	flown	during	active	swimming	12:20:27	12:21:17	0:00:50	0.833333333	12:16	12:37	21	0	0
sh12	nosh	m	pair	mid_day	50602	flown	during	na	na	12:21:17	12:23:17	0:02:00	2	12:16	12:37	21	0	0
sh12	nosh	m	pair	mid_day	50602	flown	during	active	swimming	12:23:17	12:23:54	0:00:37	0.616666667	12:16	12:37	21	0	0
sh12	nosh	m	pair	mid_day	50602	flown	during	na	na	12:23:54	12:29:27	0:05:33	5.55	12:16	12:37	21	0	0
sh12	nosh	m	pair	mid_day	50602	flown	during	active	swimming	12:29:27	12:29:54	0:00:27	0.45	12:16	12:37	21	0	0
sh12	nosh	m	pair	mid_day	50602	flown	during	na	na	12:29:54	12:37:00	0:07:06	7.1	12:16	12:37	21	0	0
sh12	nosh	m	pair	mid_day	50602	flown	after	na	na	12:37:00	12:38:10	0:01:10	1.166666667	12:37	14:07	30	0	0
sh12	nosh	m	pair	mid_day	50602	flown	after	active	preening	12:38:10	12:38:46	0:00:36	0.6	12:37	14:07	30	0	0
sh12	nosh	m	pair	mid_day	50602	flown	after	active	swimming	12:38:46	12:39:15	0:00:29	0.483333333	12:37	14:07	30	0	0
sh12	nosh	m	pair	mid_day	50602	flown	after	na	na	12:39:15	12:40:00	0:00:45	0.75	12:37	14:07	30	0	0
sh12	nosh	m	pair	mid_day	50602	flown	after	active	preening	12:40:00	12:45:17	0:05:17	5.283333333	12:37	14:07	30	0	0
sh12	nosh	m	pair	mid_day	50602	flown	after	none	sleeping	12:45:17	13:07:00	0:21:43	21.71666667	12:37	14:07	30	0	0
sh13	nosh	f	pair	mid_day	50602	flown	before	none	sleeping	11:46:00	12:16:00	0:30:00	30	11:46	12:16	30	0	0
sh13	nosh	f	pair	mid_day	50602	flown	during	none	sleeping	12:16:00	12:17:09	0:01:09	1.15	12:16	12:37	21	0	0
sh13	nosh	f	pair	mid_day	50602	flown	during	na	na	12:17:09	12:17:47	0:00:38	0.633333333	12:16	12:37	21	0	0
sh13	nosh	f	pair	mid_day	50602	flown	during	none	resting	12:17:47	12:19:14	0:01:27	1.45	12:16	12:37	21	0	0
sh13	nosh	f	pair	mid_day	50602	flown	during	overhead_vigilance	head_cocked	12:19:14	12:19:18	0:00:04	0.066666667	12:16	12:37	21	1	0
sh13	nosh	f	pair	mid_day	50602	flown	during	vigilant	head_popped	12:19:18	12:19:33	0:00:15	0.25	12:16	12:37	21	1	0
sh13	nosh	f	pair	mid_day	50602	flown	during	none	resting	12:19:33	12:20:26	0:00:53	0.883333333	12:16	12:37	21	0	0
sh13	nosh	f	pair	mid_day	50602	flown	during	active	preening	12:20:26	12:20:34	0:00:08	0.133333333	12:16	12:37	21	0	0
sh13	nosh	f	pair	mid_day	50602	flown	during	vigilant	head_popped	12:20:34	12:21:13	0:00:39	0.65	12:16	12:37	21	1	0
sh13	nosh	f	pair	mid_day	50602	flown	during	overhead_vigilance	head_cocked	12:21:13	12:21:18	0:00:05	0.083333333	12:16	12:37	21	2	0
sh13	nosh	f	pair	mid_day	50602	flown	during	active	preening	12:21:18	12:22:47	0:01:29	1.483333333	12:16	12:37	21	0	0
sh13	nosh	f	pair	mid_day	50602	flown	during	active	feeding	12:22:47	12:23:56	0:01:09	1.15	12:16	12:37	21	0	0
sh13	nosh	f	pair	mid_day	50602	flown	during	na	na	12:23:56	12:37:00	0:13:04	13.06666667	12:16	12:37	21	0	0
sh13	nosh	f	pair	mid_day	50602	flown	after	na	na	12:37:00	12:38:10	0:01:10	1.166666667	12:37	14:07	30	0	0
sh13	nosh	f	pair	mid_day	50602	flown	after	active	swimming	12:38:10	12:38:15	0:00:05	0.083333333	12:37	14:07	30	0	0
sh13	nosh	f	pair	mid_day	50602	flown	after	na	na	12:38:15	12:40:00	0:01:45	1.75	12:37	14:07	30	0	0
sh13	nosh	f	pair	mid_day	50602	flown	after	active	preening	12:40:00	12:43:11	0:03:11	3.183333333	12:37	14:07	30	0	0
sh13	nosh	f	pair	mid_day	50602	flown	after	none	sleeping	12:43:11	12:56:26	0:13:15	13.25	12:37	14:07	30	0	0
sh13	nosh	f	pair	mid_day	50602	flown	after	active	preening	12:56:26	12:57:25	0:00:59	0.983333333	12:37	14:07	30	0	0
sh13	nosh	f	pair	mid_day	50602	flown	after	none	sleeping	12:57:25	13:07:00	0:09:35	9.583333333	12:37	14:07	30	0	0
bt46	bwte	m	pair	mid_day	50602	control	before	active	feeding	11:46:00	11:48:46	0:02:46	2.766666667	11:46	12:16	30	0	0
bt46	bwte	m	pair	mid_day	50602	control	before	overhead_vigilance	head_cocked	11:48:46	11:48:50	0:00:04	0.066666667	11:46	12:16	30	1	0
bt46	bwte	m	pair	mid_day	50602	control	before	active	swimming	11:48:50	11:50:09	0:01:19	1.316666667	11:46	12:16	30	0	0
bt46	bwte	m	pair	mid_day	50602	control	before	active	feeding	11:50:09	11:51:48	0:01:39	1.65	11:46	12:16	30	0	0
bt46	bwte	m	pair	mid_day	50602	control	before	na	na	11:51:48	11:52:58	0:01:10	1.166666667	11:46	12:16	30	0	0
bt46	bwte	m	pair	mid_day	50602	control	before	active	feeding	11:52:58	11:53:40	0:00:42	0.7	11:46	12:16	30	0	0
bt46	bwte	m	pair	mid_day	50602	control	before	na	na	11:53:40	11:56:05	0:02:25	2.416666667	11:46	12:16	30	0	0
bt46	bwte	m	pair	mid_day	50602	control	before	active	feeding	11:56:05	12:05:04	0:08:59	8.983333333	11:46	12:16	30	0	0
bt46	bwte	m	pair	mid_day	50602	control	before	active	swimming	12:05:04	12:06:14	0:01:10	1.166666667	11:46	12:16	30	0	0
bt46	bwte	m	pair	mid_day	50602	control	before	active	feeding	12:06:14	12:16:00	0:09:46	9.766666667	11:46	12:16	30	0	0
bt46	bwte	m	pair	mid_day	50602	control	during	active	feeding	12:16:00	12:26:32	0:10:32	10.53333333	12:16	12:37	21	0	0
bt46	bwte	m	pair	mid_day	50602	control	during	active	swimming	12:26:32	12:27:01	0:00:29	0.483333333	12:16	12:37	21	0	0
bt46	bwte	m	pair	mid_day	50602	control	during	na	na	12:27:01	12:29:17	0:02:16	2.266666667	12:16	12:37	21	0	0
bt46	bwte	m	pair	mid_day	50602	control	during	active	feeding	12:29:17	12:33:13	0:03:56	3.933333333	12:16	12:37	21	0	0
bt46	bwte	m	pair	mid_day	50602	control	during	na	na	12:33:13	12:37:00	0:03:47	3.783333333	12:16	12:37	21	0	0
bt46	bwte	m	pair	mid_day	50602	control	after	na	na	12:37:00	12:37:33	0:00:33	0.55	12:37	13:07	30	0	0
bt46	bwte	m	pair	mid_day	50602	control	after	active	feeding	12:37:33	12:42:25	0:04:52	4.866666667	12:37	13:07	30	0	0
bt46	bwte	m	pair	mid_day	50602	control	after	na	na	12:42:25	12:46:21	0:03:56	3.933333333	12:37	13:07	30	0	0
bt46	bwte	m	pair	mid_day	50602	control	after	active	breeding	12:46:21	12:46:33	0:00:12	0.2	12:37	13:07	30	0	0
bt46	bwte	m	pair	mid_day	50602	control	after	active	feeding	12:46:33	12:46:37	0:00:04	0.066666667	12:37	13:07	30	0	0
bt46	bwte	m	pair	mid_day	50602	control	after	active	swimming	12:46:37	12:53:47	0:07:10	7.166666667	12:37	13:07	30	0	0
bt46	bwte	m	pair	mid_day	50602	control	after	active	feeding	12:53:47	12:58:44	0:04:57	4.95	12:37	13:07	30	0	0
bt46	bwte	m	pair	mid_day	50602	control	after	na	na	12:58:44	13:02:59	0:04:15	4.25	12:37	13:07	30	0	0
bt46	bwte	m	pair	mid_day	50602	control	after	active	feeding	13:02:59	13:07:00	0:04:01	4.016666667	12:37	13:07	30	0	0
bt47	bwte	f	pair	mid_day	50602	control	before	active	feeding	11:46:00	11:47:53	0:01:53	1.883333333	11:46	12:16	30	0	0
bt47	bwte	f	pair	mid_day	50602	control	before	na	na	11:47:53	11:53:22	0:05:29	5.483333333	11:46	12:16	30	0	0
bt47	bwte	f	pair	mid_day	50602	control	before	active	feeding	11:53:22	11:53:40	0:00:18	0.3	11:46	12:16	30	0	0
bt47	bwte	f	pair	mid_day	50602	control	before	na	na	11:53:40	11:59:45	0:06:05	6.083333333	11:46	12:16	30	0	0
bt47	bwte	f	pair	mid_day	50602	control	before	active	feeding	11:59:45	12:02:33	0:02:48	2.8	11:46	12:16	30	0	0
bt47	bwte	f	pair	mid_day	50602	control	before	na	na	12:02:33	12:03:19	0:00:46	0.766666667	11:46	12:16	30	0	0
bt47	bwte	f	pair	mid_day	50602	control	before	active	feeding	12:03:19	12:05:04	0:01:45	1.75	11:46	12:16	30	0	0
bt47	bwte	f	pair	mid_day	50602	control	before	active	swimming	12:05:04	12:06:14	0:01:10	1.166666667	11:46	12:16	30	0	0
bt47	bwte	f	pair	mid_day	50602	control	before	active	feeding	12:06:14	12:14:22	0:08:08	8.133333333	11:46	12:16	30	0	0
bt47	bwte	f	pair	mid_day	50602	control	before	na	na	12:14:22	12:16:00	0:01:38	1.633333333	11:46	12:16	30	0	0
bt47	bwte	f	pair	mid_day	50602	control	during	na	na	12:16:00	12:20:11	0:04:11	4.183333333	12:16	12:37	21	0	0
bt47	bwte	f	pair	mid_day	50602	control	during	active	feeding	12:20:11	12:26:32	0:06:21	6.35	12:16	12:37	21	0	0
bt47	bwte	f	pair	mid_day	50602	control	during	active	swimming	12:26:32	12:27:04	0:00:32	0.533333333	12:16	12:37	21	0	0
bt47	bwte	f	pair	mid_day	50602	control	during	active	feeding	12:27:04	12:33:13	0:06:09	6.15	12:16	12:37	21	0	0
bt47	bwte	f	pair	mid_day	50602	control	during	na	na	12:33:13	12:36:59	0:03:46	3.766666667	12:16	12:37	21	0	0
bt47	bwte	f	pair	mid_day	50602	control	during	active	feeding	12:36:59	12:37:00	0:00:01	0.016666667	12:16	12:37	21	0	0
bt47	bwte	f	pair	mid_day	50602	control	after	active	feeding	12:37:00	12:41:31	0:04:31	4.516666667	12:37	13:07	30	0	0
bt47	bwte	f	pair	mid_day	50602	control	after	na	na	12:41:31	12:46:21	0:04:50	4.833333333	12:37	13:07	30	0	0
bt47	bwte	f	pair	mid_day	50602	control	after	active	feeding	12:46:21	12:52:46	0:06:25	6.416666667	12:37	13:07	30	0	0
bt47	bwte	f	pair	mid_day	50602	control	after	active	swimming	12:52:46	12:53:47	0:01:01	1.016666667	12:37	13:07	30	0	0
bt47	bwte	f	pair	mid_day	50602	control	after	active	feeding	12:53:47	12:58:44	0:04:57	4.95	12:37	13:07	30	0	0
bt47	bwte	f	pair	mid_day	50602	control	after	na	na	12:58:44	13:02:09	0:03:25	3.416666667	12:37	13:07	30	0	0
bt47	bwte	f	pair	mid_day	50602	control	after	active	feeding	13:02:09	13:07:00	0:04:51	4.85	12:37	13:07	30	0	0
bt48	bwte	m	pair	afternoon	50603	flown	before	active	feeding	14:12:00	14:14:05	0:02:05	2.083333333	14:04	14:34	30	0	0
bt48	bwte	m	pair	afternoon	50603	flown	before	active	breeding	14:14:05	14:14:17	0:00:12	0.2	14:04	14:34	30	0	0
bt48	bwte	m	pair	afternoon	50603	flown	before	active	feeding	14:14:17	14:17:25	0:03:08	3.133333333	14:04	14:34	30	0	0
bt48	bwte	m	pair	afternoon	50603	flown	before	active	preening	14:17:25	14:18:05	0:00:40	0.666666667	14:04	14:34	30	0	0
bt48	bwte	m	pair	afternoon	50603	flown	before	active	feeding	14:18:05	14:23:06	0:05:01	5.016666667	14:04	14:34	30	0	0
bt48	bwte	m	pair	afternoon	50603	flown	before	overhead_vigilance	head_cocked	14:23:06	14:23:09	0:00:03	0.05	14:04	14:34	30	1	0
bt48	bwte	m	pair	afternoon	50603	flown	before	active	feeding	14:23:09	14:32:26	0:09:17	9.283333333	14:04	14:34	30	0	0
bt49	bwte	f	pair	afternoon	50603	flown	before	active	feeding	14:12:00	14:16:47	0:04:47	4.783333333	14:04	14:34	30	0	0
bt49	bwte	f	pair	afternoon	50603	flown	before	na	na	14:16:47	14:17:20	0:00:33	0.55	14:04	14:34	30	0	0
bt49	bwte	f	pair	afternoon	50603	flown	before	active	preening	14:17:20	14:18:01	0:00:41	0.683333333	14:04	14:34	30	0	0
bt49	bwte	f	pair	afternoon	50603	flown	before	active	feeding	14:18:01	14:32:26	0:14:25	14.41666667	14:04	14:34	30	0	0
bt50	bwte	f	pair	afternoon	50603	flown	before	active	feeding	14:33:41	14:34:00	0:00:19	0.316666667	14:04	14:34	30	0	0
bt50	bwte	f	pair	afternoon	50603	flown	during	active	feeding	14:34:00	14:39:43	0:05:43	5.716666667	14:34	14:49	15	0	0
bt50	bwte	f	pair	afternoon	50603	flown	during	na	na	14:39:43	14:41:23	0:01:40	1.666666667	14:34	14:49	15	0	0
bt50	bwte	f	pair	afternoon	50603	flown	during	active	preening	14:41:23	14:42:19	0:00:56	0.933333333	14:34	14:49	15	0	0
bt50	bwte	f	pair	afternoon	50603	flown	during	active	swimming	14:42:19	14:42:42	0:00:23	0.383333333	14:34	14:49	15	0	0
bt50	bwte	f	pair	afternoon	50603	flown	during	active	preening	14:42:42	14:47:24	0:04:42	4.7	14:34	14:49	15	0	0
bt50	bwte	f	pair	afternoon	50603	flown	during	na	na	14:47:24	14:49:00	0:01:36	1.6	14:34	14:49	15	0	0
bt50	bwte	f	pair	afternoon	50603	flown	after	na	na	14:49:00	14:51:47	0:02:47	2.783333333	14:49	15:19	30	0	0
bt50	bwte	f	pair	afternoon	50603	flown	after	active	preening	14:51:47	14:52:46	0:00:59	0.983333333	14:49	15:19	30	0	0
bt50	bwte	f	pair	afternoon	50603	flown	after	active	feeding	14:52:46	15:14:52	0:22:06	22.1	14:49	15:19	30	0	0
bt50	bwte	f	pair	afternoon	50603	flown	after	active	preening	15:14:52	15:15:25	0:00:33	0.55	14:49	15:19	30	0	0
bt50	bwte	f	pair	afternoon	50603	flown	after	active	swimming	15:15:25	15:15:42	0:00:17	0.283333333	14:49	15:19	30	0	0
bt50	bwte	f	pair	afternoon	50603	flown	after	active	preening	15:15:42	15:16:41	0:00:59	0.983333333	14:49	15:19	30	0	0
bt50	bwte	f	pair	afternoon	50603	flown	after	none	sleeping	15:16:41	15:19:00	0:02:19	2.316666667	14:49	15:19	30	0	0
bt51	bwte	m	pair	afternoon	50603	flown	before	active	feeding	14:33:41	14:34:00	0:00:19	0.316666667	14:04	14:34	30	0	0
bt51	bwte	m	pair	afternoon	50603	flown	during	active	feeding	14:34:00	14:35:07	0:01:07	1.116666667	14:34	14:49	15	0	0
bt51	bwte	m	pair	afternoon	50603	flown	during	overhead_vigilance	head_cocked	14:35:07	14:36:20	0:01:13	1.216666667	14:34	14:49	15	6	0
bt51	bwte	m	pair	afternoon	50603	flown	during	active	swimming	14:36:20	14:36:58	0:00:38	0.633333333	14:34	14:49	15	0	0
bt51	bwte	m	pair	afternoon	50603	flown	during	overhead_vigilance	head_cocked	14:36:58	14:37:12	0:00:14	0.233333333	14:34	14:49	15	4	0
bt51	bwte	m	pair	afternoon	50603	flown	during	active	swimming	14:37:12	14:37:49	0:00:37	0.616666667	14:34	14:49	15	0	0
bt51	bwte	m	pair	afternoon	50603	flown	during	overhead_vigilance	head_cocked	14:37:49	14:37:52	0:00:03	0.05	14:34	14:49	15	2	0
bt51	bwte	m	pair	afternoon	50603	flown	during	active	feeding	14:37:52	14:41:23	0:03:31	3.516666667	14:34	14:49	15	0	0
bt51	bwte	m	pair	afternoon	50603	flown	during	active	preening	14:41:23	14:42:19	0:00:56	0.933333333	14:34	14:49	15	0	0
bt51	bwte	m	pair	afternoon	50603	flown	during	active	swimming	14:42:19	14:42:40	0:00:21	0.35	14:34	14:49	15	0	0
bt51	bwte	m	pair	afternoon	50603	flown	during	active	preening	14:42:40	14:45:48	0:03:08	3.133333333	14:34	14:49	15	0	0
bt51	bwte	m	pair	afternoon	50603	flown	during	active	feeding	14:45:48	14:49:00	0:03:12	3.2	14:34	14:49	15	0	0
bt51	bwte	m	pair	afternoon	50603	flown	after	active	feeding	14:49:00	14:52:03	0:03:03	3.05	14:49	15:19	30	0	0
bt51	bwte	m	pair	afternoon	50603	flown	after	active	preening	14:52:03	14:52:46	0:00:43	0.716666667	14:49	15:19	30	0	0
bt51	bwte	m	pair	afternoon	50603	flown	after	active	feeding	14:52:46	14:59:37	0:06:51	6.85	14:49	15:19	30	0	0
bt51	bwte	m	pair	afternoon	50603	flown	after	active	breeding	14:59:37	14:59:46	0:00:09	0.15	14:49	15:19	30	0	0
bt51	bwte	m	pair	afternoon	50603	flown	after	active	feeding	14:59:37	15:14:28	0:14:51	14.85	14:49	15:19	30	0	0
bt51	bwte	m	pair	afternoon	50603	flown	after	active	preening	15:14:28	15:15:25	0:00:57	0.95	14:49	15:19	30	0	0
bt51	bwte	m	pair	afternoon	50603	flown	after	active	swimming	15:15:25	15:15:42	0:00:17	0.283333333	14:49	15:19	30	0	0
bt51	bwte	m	pair	afternoon	50603	flown	after	active	preening	15:15:42	15:16:24	0:00:42	0.7	14:49	15:19	30	0	0
bt51	bwte	m	pair	afternoon	50603	flown	after	none	sleeping	15:16:24	15:19:00	0:02:36	2.6	14:49	15:19	30	0	0
sh14	nosh	m	pair	afternoon	50603	control	before	active	feeding	14:04:00	14:10:11	0:06:11	6.183333333	14:04	14:34	30	0	0
sh14	nosh	m	pair	afternoon	50603	control	before	active	preening	14:10:11	14:10:48	0:00:37	0.616666667	14:04	14:34	30	0	0
sh14	nosh	m	pair	afternoon	50603	control	before	active	feeding	14:10:48	14:18:44	0:07:56	7.933333333	14:04	14:34	30	0	0
sh14	nosh	m	pair	afternoon	50603	control	before	active	breeding	14:18:44	14:18:49	0:00:05	0.083333333	14:04	14:34	30	0	0
sh14	nosh	m	pair	afternoon	50603	control	before	active	feeding	14:18:49	14:28:31	0:09:42	9.7	14:04	14:34	30	0	0
sh14	nosh	m	pair	afternoon	50603	control	before	active	swimming	14:28:31	14:29:10	0:00:39	0.65	14:04	14:34	30	0	1	rancher on atv flushed all the birds on wetland
sh15	nosh	f	pair	afternoon	50603	control	before	active	feeding	14:08:07	14:09:26	0:01:19	1.316666667	14:04	14:34	30	0	0
sh15	nosh	f	pair	afternoon	50603	control	before	active	preening	14:09:26	14:09:32	0:00:06	0.1	14:04	14:34	30	0	0
sh15	nosh	f	pair	afternoon	50603	control	before	active	feeding	14:09:32	14:13:56	0:04:24	4.4	14:04	14:34	30	0	0
sh15	nosh	f	pair	afternoon	50603	control	before	na	na	14:13:56	14:20:31	0:06:35	6.583333333	14:04	14:34	30	0	0
sh15	nosh	f	pair	afternoon	50603	control	before	active	feeding	14:20:31	14:22:39	0:02:08	2.133333333	14:04	14:34	30	0	0
sh15	nosh	f	pair	afternoon	50603	control	before	na	na	14:22:39	14:27:17	0:04:38	4.633333333	14:04	14:34	30	0	0
sh15	nosh	f	pair	afternoon	50603	control	before	active	swimming	14:27:17	14:28:21	0:01:04	1.066666667	14:04	14:34	30	0	1	rancher on atv flushed all the birds on wetland
bt52	bwte	m	pair	afternoon	50603	control	after	active	feeding	15:03:00	15:07:12	0:04:12	4.2	14:49	15:19	30	0	0
bt52	bwte	m	pair	afternoon	50603	control	after	na	na	15:07:12	15:08:31	0:01:19	1.316666667	14:49	15:19	30	0	0
bt52	bwte	m	pair	afternoon	50603	control	after	active	feeding	15:08:31	15:19:00	0:10:29	10.48333333	14:49	15:19	30	0	0
bt53	bwte	f	pair	afternoon	50603	control	after	active	feeding	15:03:00	15:16:24	0:13:24	13.4	14:49	15:19	30	0	0
bt53	bwte	f	pair	afternoon	50603	control	after	na	na	15:16:24	15:19:00	0:02:36	2.6	14:49	15:19	30	0	0
bt54	bwte	m	pair	morning	50801	flown	before	none	sleeping	9:31:00	9:41:27	0:10:27	10.45	9:31	10:01	30	0	0
bt54	bwte	m	pair	morning	50801	flown	before	active	breeding	9:41:27	9:41:42	0:00:15	0.25	9:31	10:01	30	0	0
bt54	bwte	m	pair	morning	50801	flown	before	none	sleeping	9:41:42	9:45:31	0:03:49	3.816666667	9:31	10:01	30	0	0
bt54	bwte	m	pair	morning	50801	flown	before	active	breeding	9:45:31	9:48:23	0:02:52	2.866666667	9:31	10:01	30	0	0
bt54	bwte	m	pair	morning	50801	flown	before	active	preening	9:48:23	9:49:32	0:01:09	1.15	9:31	10:01	30	0	0
bt54	bwte	m	pair	morning	50801	flown	before	active	breeding	9:49:32	9:50:49	0:01:17	1.283333333	9:31	10:01	30	0	0
bt54	bwte	m	pair	morning	50801	flown	before	active	preening	9:50:49	9:54:22	0:03:33	3.55	9:31	10:01	30	0	0
bt54	bwte	m	pair	morning	50801	flown	before	none	sleeping	9:54:22	10:01:00	0:06:38	6.633333333	9:31	10:01	30	0	0
bt54	bwte	m	pair	morning	50801	flown	during	none	sleeping	10:01:00	10:01:13	0:00:13	0.216666667	10:01	10:12	11	0	0
bt54	bwte	m	pair	morning	50801	flown	during	active	preening	10:01:13	10:01:55	0:00:42	0.7	10:01	10:12	11	0	0
bt54	bwte	m	pair	morning	50801	flown	during	overhead_vigilance	head_cocked	10:01:55	10:02:11	0:00:16	0.266666667	10:01	10:12	11	3	0
bt54	bwte	m	pair	morning	50801	flown	during	none	sleeping	10:02:11	10:03:25	0:01:14	1.233333333	10:01	10:12	11	0	0
bt54	bwte	m	pair	morning	50801	flown	during	none	resting	10:03:25	10:03:53	0:00:28	0.466666667	10:01	10:12	11	0	0
bt54	bwte	m	pair	morning	50801	flown	during	overhead_vigilance	head_cocked	10:03:53	10:04:54	0:01:01	1.016666667	10:01	10:12	11	10	0
bt54	bwte	m	pair	morning	50801	flown	during	none	resting	10:04:54	10:06:42	0:01:48	1.8	10:01	10:12	11	0	0
bt54	bwte	m	pair	morning	50801	flown	during	overhead_vigilance	head_cocked	10:06:42	10:07:13	0:00:31	0.516666667	10:01	10:12	11	2	0
bt54	bwte	m	pair	morning	50801	flown	during	none	resting	10:07:13	10:07:29	0:00:16	0.266666667	10:01	10:12	11	0	0
bt54	bwte	m	pair	morning	50801	flown	during	active	swimming	10:07:29	10:08:53	0:01:24	1.4	10:01	10:12	11	0	0
bt54	bwte	m	pair	morning	50801	flown	during	active	feeding	10:08:53	10:09:11	0:00:18	0.3	10:01	10:12	11	0	0
bt54	bwte	m	pair	morning	50801	flown	during	active	swimming	10:09:11	10:11:13	0:02:02	2.033333333	10:01	10:12	11	0	0
bt54	bwte	m	pair	morning	50801	flown	during	active	feeding	10:11:13	10:11:54	0:00:41	0.683333333	10:01	10:12	11	0	0
bt54	bwte	m	pair	morning	50801	flown	during	active	breeding	10:11:54	10:12:00	0:00:06	0.1	10:01	10:12	11	0	0
bt54	bwte	m	pair	morning	50801	flown	after	active	breeding	10:12:00	10:12:04	0:00:04	0.066666667	10:12	10:42	30	0	0
bt54	bwte	m	pair	morning	50801	flown	after	active	feeding	10:12:04	10:12:27	0:00:23	0.383333333	10:12	10:42	30	0	0
bt54	bwte	m	pair	morning	50801	flown	after	active	preening	10:12:27	10:13:46	0:01:19	1.316666667	10:12	10:42	30	0	0
bt54	bwte	m	pair	morning	50801	flown	after	na	na	10:13:46	10:16:44	0:02:58	2.966666667	10:12	10:42	30	0	0
bt54	bwte	m	pair	morning	50801	flown	after	active	feeding	10:16:44	10:18:59	0:02:15	2.25	10:12	10:42	30	0	0
bt54	bwte	m	pair	morning	50801	flown	after	na	na	10:18:59	10:24:05	0:05:06	5.1	10:12	10:42	30	0	0
bt54	bwte	m	pair	morning	50801	flown	after	active	preening	10:24:05	10:24:13	0:00:08	0.133333333	10:12	10:42	30	0	0
bt54	bwte	m	pair	morning	50801	flown	after	overhead_vigilance	head_cocked	10:24:13	10:24:15	0:00:02	0.033333333	10:12	10:42	30	1	0
bt54	bwte	m	pair	morning	50801	flown	after	active	preening	10:24:15	10:26:35	0:02:20	2.333333333	10:12	10:42	30	0	0
bt54	bwte	m	pair	morning	50801	flown	after	active	swimming	10:26:35	10:28:35	0:02:00	2	10:12	10:42	30	0	0
bt54	bwte	m	pair	morning	50801	flown	after	na	na	10:28:35	10:42:00	0:13:25	13.41666667	10:12	10:42	30	0	0
bt55	bwte	f	pair	morning	50801	flown	before	none	sleeping	9:31:00	9:45:49	0:14:49	14.81666667	9:31	10:01	30	0	0
bt55	bwte	f	pair	morning	50801	flown	before	active	breeding	9:45:49	9:46:08	0:00:19	0.316666667	9:31	10:01	30	0	0
bt55	bwte	f	pair	morning	50801	flown	before	none	resting	9:46:08	9:46:45	0:00:37	0.616666667	9:31	10:01	30	0	0
bt55	bwte	f	pair	morning	50801	flown	before	none	sleeping	9:46:45	10:01:00	0:14:15	14.25	9:31	10:01	30	0	0
bt55	bwte	f	pair	morning	50801	flown	during	none	sleeping	10:01:00	10:01:13	0:00:13	0.216666667	10:01	10:12	11	0	0
bt55	bwte	f	pair	morning	50801	flown	during	active	preening	10:01:13	10:01:34	0:00:21	0.35	10:01	10:12	11	0	0
bt55	bwte	f	pair	morning	50801	flown	during	none	resting	10:01:34	10:01:55	0:00:21	0.35	10:01	10:12	11	0	0
bt55	bwte	f	pair	morning	50801	flown	during	overhead_vigilance	head_cocked	10:01:55	10:02:09	0:00:14	0.233333333	10:01	10:12	11	4	0
bt55	bwte	f	pair	morning	50801	flown	during	none	sleeping	10:02:09	10:02:28	0:00:19	0.316666667	10:01	10:12	11	0	0
bt55	bwte	f	pair	morning	50801	flown	during	none	resting	10:02:28	10:03:45	0:01:17	1.283333333	10:01	10:12	11	0	0
bt55	bwte	f	pair	morning	50801	flown	during	none	sleeping	10:03:45	10:04:34	0:00:49	0.816666667	10:01	10:12	11	0	0
bt55	bwte	f	pair	morning	50801	flown	during	none	resting	10:04:34	10:06:15	0:01:41	1.683333333	10:01	10:12	11	0	0
bt55	bwte	f	pair	morning	50801	flown	during	overhead_vigilance	head_cocked	10:06:15	10:06:49	0:00:34	0.566666667	10:01	10:12	11	5	0
bt55	bwte	f	pair	morning	50801	flown	during	none	sleeping	10:06:49	10:07:32	0:00:43	0.716666667	10:01	10:12	11	0	0
bt55	bwte	f	pair	morning	50801	flown	during	active	swimming	10:07:32	10:12:00	0:04:28	4.466666667	10:01	10:12	11	0	0
bt55	bwte	f	pair	morning	50801	flown	after	active	swimming	10:12:00	10:12:14	0:00:14	0.233333333	10:12	10:42	30	0	0
bt55	bwte	f	pair	morning	50801	flown	after	none	sleeping	10:12:14	10:13:46	0:01:32	1.533333333	10:12	10:42	30	0	0
bt55	bwte	f	pair	morning	50801	flown	after	na	na	10:13:46	10:16:44	0:02:58	2.966666667	10:12	10:42	30	0	0
bt55	bwte	f	pair	morning	50801	flown	after	active	feeding	10:16:44	10:18:59	0:02:15	2.25	10:12	10:42	30	0	0
bt55	bwte	f	pair	morning	50801	flown	after	na	na	10:18:59	10:25:06	0:06:07	6.116666667	10:12	10:42	30	0	0
bt55	bwte	f	pair	morning	50801	flown	after	none	sleeping	10:25:06	10:26:33	0:01:27	1.45	10:12	10:42	30	0	0
bt55	bwte	f	pair	morning	50801	flown	after	active	swimming	10:26:33	10:28:35	0:02:02	2.033333333	10:12	10:42	30	0	0
bt55	bwte	f	pair	morning	50801	flown	after	na	na	10:28:35	10:42:00	0:13:25	13.41666667	10:12	10:42	30	0	0
bt56	bwte	m	pair	morning	50801	control	before	active	feeding	9:31:00	9:36:02	0:05:02	5.033333333	9:31	10:01	30	0	0
bt56	bwte	m	pair	morning	50801	control	before	na	na	9:36:02	9:37:19	0:01:17	1.283333333	9:31	10:01	30	0	0
bt56	bwte	m	pair	morning	50801	control	before	active	feeding	9:37:19	9:38:31	0:01:12	1.2	9:31	10:01	30	0	0
bt56	bwte	m	pair	morning	50801	control	before	active	preening	9:38:31	9:39:14	0:00:43	0.716666667	9:31	10:01	30	0	0
bt56	bwte	m	pair	morning	50801	control	before	active	feeding	9:39:14	9:44:06	0:04:52	4.866666667	9:31	10:01	30	0	0
bt56	bwte	m	pair	morning	50801	control	before	overhead_vigilance	head_cocked	9:44:06	9:44:08	0:00:02	0.033333333	9:31	10:01	30	2	0
bt56	bwte	m	pair	morning	50801	control	before	active	feeding	9:44:08	9:44:54	0:00:46	0.766666667	9:31	10:01	30	0	0
bt56	bwte	m	pair	morning	50801	control	before	active	preening	9:44:54	9:45:23	0:00:29	0.483333333	9:31	10:01	30	0	0
bt56	bwte	m	pair	morning	50801	control	before	active	feeding	9:45:23	9:46:20	0:00:57	0.95	9:31	10:01	30	0	0
bt56	bwte	m	pair	morning	50801	control	before	active	preening	9:46:20	9:52:35	0:06:15	6.25	9:31	10:01	30	0	0
bt56	bwte	m	pair	morning	50801	control	before	none	resting	9:52:35	9:53:50	0:01:15	1.25	9:31	10:01	30	0	0
bt56	bwte	m	pair	morning	50801	control	before	none	sleeping	9:53:50	10:01:00	0:07:10	7.166666667	9:31	10:01	30	0	0
bt56	bwte	m	pair	morning	50801	control	during	none	sleeping	10:01:00	10:12:00	0:11:00	11	10:01	10:12	11	0	0
bt56	bwte	m	pair	morning	50801	control	after	none	sleeping	10:12:00	10:42:00	0:30:00	30	10:12	10:42	30	0	0
bt57	bwte	f	pair	morning	50801	control	before	active	feeding	9:31:00	9:36:02	0:05:02	5.033333333	9:31	10:01	30	0	0
bt57	bwte	f	pair	morning	50801	control	before	na	na	9:36:02	9:37:17	0:01:15	1.25	9:31	10:01	30	0	0
bt57	bwte	f	pair	morning	50801	control	before	active	feeding	9:37:17	9:44:40	0:07:23	7.383333333	9:31	10:01	30	0	0
bt57	bwte	f	pair	morning	50801	control	before	overhead_vigilance	head_cocked	9:44:40	9:44:57	0:00:17	0.283333333	9:31	10:01	30	3	0
bt57	bwte	f	pair	morning	50801	control	before	active	feeding	9:44:57	9:46:33	0:01:36	1.6	9:31	10:01	30	0	0
bt57	bwte	f	pair	morning	50801	control	before	active	preening	9:46:33	9:53:46	0:07:13	7.216666667	9:31	10:01	30	0	0
bt57	bwte	f	pair	morning	50801	control	before	none	sleeping	9:53:46	10:01:00	0:07:14	7.233333333	9:31	10:01	30	0	0
bt57	bwte	f	pair	morning	50801	control	during	none	sleeping	10:01:00	10:12:00	0:11:00	11	10:01	10:12	11	0	0
bt57	bwte	f	pair	morning	50801	control	after	none	sleeping	10:12:00	10:42:00	0:30:00	30	10:12	10:42	30	0	0
sh16	nosh	m	pair	mid_day	50802	flown	before	active	feeding	11:48:00	11:52:11	0:04:11	4.183333333	11:48	12:18	30	0	0
sh16	nosh	m	pair	mid_day	50802	flown	before	active	breeding	11:52:11	11:52:14	0:00:03	0.05	11:48	12:18	30	0	0
sh16	nosh	m	pair	mid_day	50802	flown	before	active	feeding	11:52:14	11:52:29	0:00:15	0.25	11:48	12:18	30	0	0
sh16	nosh	m	pair	mid_day	50802	flown	before	na	na	11:52:29	11:53:43	0:01:14	1.233333333	11:48	12:18	30	0	0
sh16	nosh	m	pair	mid_day	50802	flown	before	active	preening	11:53:43	11:53:51	0:00:08	0.133333333	11:48	12:18	30	0	0
sh16	nosh	m	pair	mid_day	50802	flown	before	active	feeding	11:53:51	11:54:13	0:00:22	0.366666667	11:48	12:18	30	0	0
sh16	nosh	m	pair	mid_day	50802	flown	before	na	na	11:54:13	11:56:32	0:02:19	2.316666667	11:48	12:18	30	0	0
sh16	nosh	m	pair	mid_day	50802	flown	before	active	feeding	11:56:32	11:58:56	0:02:24	2.4	11:48	12:18	30	0	0
sh16	nosh	m	pair	mid_day	50802	flown	before	active	breeding	11:58:56	11:58:59	0:00:03	0.05	11:48	12:18	30	0	0
sh16	nosh	m	pair	mid_day	50802	flown	before	active	feeding	11:58:59	12:00:07	0:01:08	1.133333333	11:48	12:18	30	0	0
sh16	nosh	m	pair	mid_day	50802	flown	before	na	na	12:00:07	12:04:56	0:04:49	4.816666667	11:48	12:18	30	0	0
sh16	nosh	m	pair	mid_day	50802	flown	before	active	breeding	12:04:56	12:05:01	0:00:05	0.083333333	11:48	12:18	30	0	0
sh16	nosh	m	pair	mid_day	50802	flown	before	active	feeding	12:05:01	12:10:35	0:05:34	5.566666667	11:48	12:18	30	0	0
sh16	nosh	m	pair	mid_day	50802	flown	before	na	na	12:10:35	12:18:00	0:07:25	7.416666667	11:48	12:18	30	0	0
sh16	nosh	m	pair	mid_day	50802	flown	during	na	na	12:18:00	12:22:46	0:04:46	4.766666667	12:18	12:32	14	0	0
sh16	nosh	m	pair	mid_day	50802	flown	during	active	breeding	12:22:46	12:22:48	0:00:02	0.033333333	12:18	12:32	14	0	0
sh16	nosh	m	pair	mid_day	50802	flown	during	na	na	12:22:48	12:23:20	0:00:32	0.533333333	12:18	12:32	14	0	0
sh16	nosh	m	pair	mid_day	50802	flown	during	active	swimming	12:23:20	12:27:05	0:03:45	3.75	12:18	12:32	14	0	0
sh16	nosh	m	pair	mid_day	50802	flown	during	na	na	12:27:05	12:31:06	0:04:01	4.016666667	12:18	12:32	14	0	0
sh16	nosh	m	pair	mid_day	50802	flown	during	active	feeding	12:31:06	12:32:00	0:00:54	0.9	12:18	12:32	14	0	0
sh16	nosh	m	pair	mid_day	50802	flown	after	active	feeding	12:32:00	12:36:45	0:04:45	4.75	12:32	13:02	30	0	0
sh16	nosh	m	pair	mid_day	50802	flown	after	na	na	12:36:45	12:56:02	0:19:17	19.28333333	12:32	13:02	30	0	0
sh16	nosh	m	pair	mid_day	50802	flown	after	active	preening	12:56:02	12:57:01	0:00:59	0.983333333	12:32	13:02	30	0	0
sh16	nosh	m	pair	mid_day	50802	flown	after	active	feeding	12:57:01	13:00:38	0:03:37	3.616666667	12:32	13:02	30	0	0
sh16	nosh	m	pair	mid_day	50802	flown	after	active	breeding	13:00:38	13:01:11	0:00:33	0.55	12:32	13:02	30	0	0
sh16	nosh	m	pair	mid_day	50802	flown	after	active	feeding	13:01:11	13:01:37	0:00:26	0.433333333	12:32	13:02	30	0	0
sh16	nosh	m	pair	mid_day	50802	flown	after	active	preening	13:01:37	13:02:00	0:00:23	0.383333333	12:32	13:02	30	0	0
sh17	nosh	f	pair	mid_day	50802	flown	before	active	feeding	11:48:00	11:52:13	0:04:13	4.216666667	11:48	12:18	30	0	0
sh17	nosh	f	pair	mid_day	50802	flown	before	na	na	11:52:13	11:53:26	0:01:13	1.216666667	11:48	12:18	30	0	0
sh17	nosh	f	pair	mid_day	50802	flown	before	active	feeding	11:53:26	11:54:13	0:00:47	0.783333333	11:48	12:18	30	0	0
sh17	nosh	f	pair	mid_day	50802	flown	before	na	na	11:54:13	11:56:32	0:02:19	2.316666667	11:48	12:18	30	0	0
sh17	nosh	f	pair	mid_day	50802	flown	before	active	feeding	11:56:32	12:00:07	0:03:35	3.583333333	11:48	12:18	30	0	0
sh17	nosh	f	pair	mid_day	50802	flown	before	na	na	12:00:07	12:04:56	0:04:49	4.816666667	11:48	12:18	30	0	0
sh17	nosh	f	pair	mid_day	50802	flown	before	active	feeding	12:04:56	12:10:35	0:05:39	5.65	11:48	12:18	30	0	0
sh17	nosh	f	pair	mid_day	50802	flown	before	na	na	12:10:35	12:18:00	0:07:25	7.416666667	11:48	12:18	30	0	0
sh17	nosh	f	pair	mid_day	50802	flown	during	na	na	12:18:00	12:20:40	0:02:40	2.666666667	12:18	12:32	14	0	0
sh17	nosh	f	pair	mid_day	50802	flown	during	active	swimming	12:20:40	12:20:44	0:00:04	0.066666667	12:18	12:32	14	0	0
sh17	nosh	f	pair	mid_day	50802	flown	during	overhead_vigilance	head_cocked	12:20:44	12:20:55	0:00:11	0.183333333	12:18	12:32	14	5	0
sh17	nosh	f	pair	mid_day	50802	flown	during	active	swimming	12:20:55	12:22:24	0:01:29	1.483333333	12:18	12:32	14	0	0
sh17	nosh	f	pair	mid_day	50802	flown	during	overhead_vigilance	head_cocked	12:22:24	12:22:28	0:00:04	0.066666667	12:18	12:32	14	2	0
sh17	nosh	f	pair	mid_day	50802	flown	during	active	swimming	12:22:28	12:22:46	0:00:18	0.3	12:18	12:32	14	0	0
sh17	nosh	f	pair	mid_day	50802	flown	during	active	breeding	12:22:46	12:22:48	0:00:02	0.033333333	12:18	12:32	14	0	0
sh17	nosh	f	pair	mid_day	50802	flown	during	na	na	12:22:48	12:32:00	0:09:12	9.2	12:18	12:32	14	0	0
sh17	nosh	f	pair	mid_day	50802	flown	after	na	na	12:32:00	12:56:02	0:24:02	24.03333333	12:32	13:02	30	0	0
sh17	nosh	f	pair	mid_day	50802	flown	after	active	feeding	12:56:02	12:56:20	0:00:18	0.3	12:32	13:02	30	0	0
sh17	nosh	f	pair	mid_day	50802	flown	after	overhead_vigilance	head_cocked	12:56:20	12:56:48	0:00:28	0.466666667	12:32	13:02	30	5	0
sh17	nosh	f	pair	mid_day	50802	flown	after	active	swimming	12:56:48	12:57:01	0:00:13	0.216666667	12:32	13:02	30	0	0
sh17	nosh	f	pair	mid_day	50802	flown	after	active	feeding	12:57:01	13:02:00	0:04:59	4.983333333	12:32	13:02	30	0	0
sh18	nosh	m	pair	mid_day	50802	control	before	active	swimming	11:48:00	11:49:10	0:01:10	1.166666667	11:48	12:18	30	0	0
sh18	nosh	m	pair	mid_day	50802	control	before	active	preening	11:49:10	11:53:40	0:04:30	4.5	11:48	12:18	30	0	0
sh18	nosh	m	pair	mid_day	50802	control	before	active	swimming	11:53:40	11:55:32	0:01:52	1.866666667	11:48	12:18	30	0	0
sh18	nosh	m	pair	mid_day	50802	control	before	active	feeding	11:55:32	11:58:13	0:02:41	2.683333333	11:48	12:18	30	0	0
sh18	nosh	m	pair	mid_day	50802	control	before	active	preening	11:58:13	11:58:46	0:00:33	0.55	11:48	12:18	30	0	0
sh18	nosh	m	pair	mid_day	50802	control	before	active	feeding	11:58:46	12:02:44	0:03:58	3.966666667	11:48	12:18	30	0	0
sh18	nosh	m	pair	mid_day	50802	control	before	na	na	12:02:44	12:03:51	0:01:07	1.116666667	11:48	12:18	30	0	0
sh18	nosh	m	pair	mid_day	50802	control	before	active	swimming	12:03:51	12:04:10	0:00:19	0.316666667	11:48	12:18	30	0	0
sh18	nosh	m	pair	mid_day	50802	control	before	active	preening	12:04:10	12:05:22	0:01:12	1.2	11:48	12:18	30	0	0
sh18	nosh	m	pair	mid_day	50802	control	before	active	swimming	12:05:22	12:06:04	0:00:42	0.7	11:48	12:18	30	0	0
sh18	nosh	m	pair	mid_day	50802	control	before	active	feeding	12:06:04	12:09:25	0:03:21	3.35	11:48	12:18	30	0	0
sh18	nosh	m	pair	mid_day	50802	control	before	active	preening	12:09:25	12:11:11	0:01:46	1.766666667	11:48	12:18	30	0	0
sh18	nosh	m	pair	mid_day	50802	control	before	active	swimming	12:11:11	12:11:42	0:00:31	0.516666667	11:48	12:18	30	0	0
sh18	nosh	m	pair	mid_day	50802	control	before	active	preening	12:11:42	12:12:08	0:00:26	0.433333333	11:48	12:18	30	0	0
sh18	nosh	m	pair	mid_day	50802	control	before	active	feeding	12:12:08	12:14:37	0:02:29	2.483333333	11:48	12:18	30	0	0
sh18	nosh	m	pair	mid_day	50802	control	before	active	preening	12:14:37	12:18:00	0:03:23	3.383333333	11:48	12:18	30	0	0
sh18	nosh	m	pair	mid_day	50802	control	during	active	preening	12:18:00	12:19:20	0:01:20	1.333333333	12:18	12:32	14	0	0
sh18	nosh	m	pair	mid_day	50802	control	during	none	sleeping	12:19:20	12:32:00	0:12:40	12.66666667	12:18	12:32	14	0	0
sh18	nosh	m	pair	mid_day	50802	control	after	none	sleeping	12:32:00	12:42:03	0:10:03	10.05	12:32	13:02	30	0	0
sh18	nosh	m	pair	mid_day	50802	control	after	active	swimming	12:42:03	12:43:33	0:01:30	1.5	12:32	13:02	30	0	0
sh18	nosh	m	pair	mid_day	50802	control	after	none	sleeping	12:43:33	13:02:00	0:18:27	18.45	12:32	13:02	30	0	0
sh19	nosh	f	pair	mid_day	50802	control	before	active	feeding	11:51:07	11:52:01	0:00:54	0.9	11:48	12:18	30	0	0
sh19	nosh	f	pair	mid_day	50802	control	before	active	preening	11:52:01	11:52:18	0:00:17	0.283333333	11:48	12:18	30	0	0
sh19	nosh	f	pair	mid_day	50802	control	before	active	feeding	11:52:18	11:53:39	0:01:21	1.35	11:48	12:18	30	0	0
sh19	nosh	f	pair	mid_day	50802	control	before	na	na	11:53:39	11:55:58	0:02:19	2.316666667	11:48	12:18	30	0	0
sh19	nosh	f	pair	mid_day	50802	control	before	active	feeding	11:55:58	11:58:49	0:02:51	2.85	11:48	12:18	30	0	0
sh19	nosh	f	pair	mid_day	50802	control	before	na	na	11:58:49	12:00:52	0:02:03	2.05	11:48	12:18	30	0	0
sh19	nosh	f	pair	mid_day	50802	control	before	active	feeding	12:00:52	12:02:42	0:01:50	1.833333333	11:48	12:18	30	0	0
sh19	nosh	f	pair	mid_day	50802	control	before	na	na	12:02:42	12:03:51	0:01:09	1.15	11:48	12:18	30	0	0
sh19	nosh	f	pair	mid_day	50802	control	before	overhead_vigilance	head_cocked	12:03:51	12:04:10	0:00:19	0.316666667	11:48	12:18	30	3	0
sh19	nosh	f	pair	mid_day	50802	control	before	active	swimming	12:04:10	12:04:42	0:00:32	0.533333333	11:48	12:18	30	0	0
sh19	nosh	f	pair	mid_day	50802	control	before	active	feeding	12:04:42	12:05:46	0:01:04	1.066666667	11:48	12:18	30	0	0
sh19	nosh	f	pair	mid_day	50802	control	before	na	na	12:05:46	12:07:15	0:01:29	1.483333333	11:48	12:18	30	0	0
sh19	nosh	f	pair	mid_day	50802	control	before	active	feeding	12:07:15	12:11:42	0:04:27	4.45	11:48	12:18	30	0	0
sh19	nosh	f	pair	mid_day	50802	control	before	active	preening	12:11:42	12:12:45	0:01:03	1.05	11:48	12:18	30	0	0
sh19	nosh	f	pair	mid_day	50802	control	before	active	feeding	12:12:45	12:13:12	0:00:27	0.45	11:48	12:18	30	0	0
sh19	nosh	f	pair	mid_day	50802	control	before	na	na	12:13:12	12:18:00	0:04:48	4.8	11:48	12:18	30	0	0
sh19	nosh	f	pair	mid_day	50802	control	during	na	na	12:18:00	12:32:00	0:14:00	14	12:18	12:32	14	0	0
sh19	nosh	f	pair	mid_day	50802	control	after	na	na	12:32:00	12:42:10	0:10:10	10.16666667	12:32	13:02	30	0	0
sh19	nosh	f	pair	mid_day	50802	control	after	active	swimming	12:42:10	12:42:56	0:00:46	0.766666667	12:32	13:02	30	0	0
sh19	nosh	f	pair	mid_day	50802	control	after	none	sleeping	12:42:56	12:43:51	0:00:55	0.916666667	12:32	13:02	30	0	0
sh19	nosh	f	pair	mid_day	50802	control	after	active	swimming	12:43:51	12:44:29	0:00:38	0.633333333	12:32	13:02	30	0	0
sh19	nosh	f	pair	mid_day	50802	control	after	none	sleeping	12:44:29	13:02:00	0:17:31	17.51666667	12:32	13:02	30	0	0
sh20	nosh	m	pair	afternoon	50803	control	before	active	preening	14:30:00	14:30:55	0:00:55	0.916666667	14:30	15:00	30	0	0
sh20	nosh	m	pair	afternoon	50803	control	before	active	feeding	14:30:55	14:33:05	0:02:10	2.166666667	14:30	15:00	30	0	0
sh20	nosh	m	pair	afternoon	50803	control	before	active	swimming	14:33:05	14:36:14	0:03:09	3.15	14:30	15:00	30	0	0
sh20	nosh	m	pair	afternoon	50803	control	before	active	feeding	14:36:14	14:41:58	0:05:44	5.733333333	14:30	15:00	30	0	0
sh20	nosh	m	pair	afternoon	50803	control	before	active	preening	14:41:58	14:42:22	0:00:24	0.4	14:30	15:00	30	0	0
sh20	nosh	m	pair	afternoon	50803	control	before	active	feeding	14:42:22	14:46:46	0:04:24	4.4	14:30	15:00	30	0	0
sh20	nosh	m	pair	afternoon	50803	control	before	active	preening	14:46:46	14:46:52	0:00:06	0.1	14:30	15:00	30	0	0
sh20	nosh	m	pair	afternoon	50803	control	before	active	feeding	14:46:52	14:46:58	0:00:06	0.1	14:30	15:00	30	0	0
sh21	nosh	f	pair	afternoon	50803	control	before	active	feeding	14:30:00	14:31:35	0:01:35	1.583333333	14:30	15:00	30	0	0
sh21	nosh	f	pair	afternoon	50803	control	before	na	na	14:31:35	14:36:18	0:04:43	4.716666667	14:30	15:00	30	0	0
sh21	nosh	f	pair	afternoon	50803	control	before	active	feeding	14:36:18	14:41:47	0:05:29	5.483333333	14:30	15:00	30	0	0
sh21	nosh	f	pair	afternoon	50803	control	before	active	preening	14:41:47	14:42:01	0:00:14	0.233333333	14:30	15:00	30	0	0
sh21	nosh	f	pair	afternoon	50803	control	before	active	feeding	14:42:01	14:45:38	0:03:37	3.616666667	14:30	15:00	30	0	0
sh21	nosh	f	pair	afternoon	50803	control	before	na	na	14:45:38	14:48:41	0:03:03	3.05	14:30	15:00	30	0	0
sh21	nosh	f	pair	afternoon	50803	control	before	active	swimming	14:48:41	14:49:37	0:00:56	0.933333333	14:30	15:00	30	0	0
sh21	nosh	f	pair	afternoon	50803	control	before	active	preening	14:49:37	14:50:21	0:00:44	0.733333333	14:30	15:00	30	0	0
sh21	nosh	f	pair	afternoon	50803	control	before	active	swimming	14:50:21	14:53:51	0:03:30	3.5	14:30	15:00	30	0	0
sh21	nosh	f	pair	afternoon	50803	control	before	flush	flush_other	14:53:51	14:53:53	0:00:02	0.033333333	14:30	15:00	30	0	1
bt58	bwte	m	pair	afternoon	50803	control	during	active	preening	15:01:31	15:02:28	0:00:57	0.95	15:00	15:24	24	0	0
bt58	bwte	m	pair	afternoon	50803	control	during	active	feeding	15:02:28	15:03:08	0:00:40	0.666666667	15:00	15:24	24	0	0
bt58	bwte	m	pair	afternoon	50803	control	during	na	na	15:03:08	15:05:03	0:01:55	1.916666667	15:00	15:24	24	0	0
bt58	bwte	m	pair	afternoon	50803	control	during	active	feeding	15:05:03	15:05:34	0:00:31	0.516666667	15:00	15:24	24	0	0
bt58	bwte	m	pair	afternoon	50803	control	during	active	preening	15:05:34	15:06:45	0:01:11	1.183333333	15:00	15:24	24	0	0
bt58	bwte	m	pair	afternoon	50803	control	during	active	feeding	15:06:45	15:07:25	0:00:40	0.666666667	15:00	15:24	24	0	0
bt58	bwte	m	pair	afternoon	50803	control	during	active	preening	15:07:25	15:07:45	0:00:20	0.333333333	15:00	15:24	24	0	0
bt58	bwte	m	pair	afternoon	50803	control	during	na	na	15:07:45	15:09:15	0:01:30	1.5	15:00	15:24	24	0	0
bt58	bwte	m	pair	afternoon	50803	control	during	active	feeding	15:09:15	15:09:47	0:00:32	0.533333333	15:00	15:24	24	0	0
bt58	bwte	m	pair	afternoon	50803	control	during	active	preening	15:09:47	15:14:20	0:04:33	4.55	15:00	15:24	24	0	0
bt58	bwte	m	pair	afternoon	50803	control	during	active	feeding	15:14:20	15:16:31	0:02:11	2.183333333	15:00	15:24	24	0	0
bt58	bwte	m	pair	afternoon	50803	control	during	active	preening	15:16:31	15:17:53	0:01:22	1.366666667	15:00	15:24	24	0	0
bt58	bwte	m	pair	afternoon	50803	control	during	na	na	15:17:53	15:18:20	0:00:27	0.45	15:00	15:24	24	0	0
bt58	bwte	m	pair	afternoon	50803	control	during	active	preening	15:18:20	15:21:41	0:03:21	3.35	15:00	15:24	24	0	0
bt58	bwte	m	pair	afternoon	50803	control	during	na	na	15:21:41	15:23:49	0:02:08	2.133333333	15:00	15:24	24	0	0
bt58	bwte	m	pair	afternoon	50803	control	during	active	feeding	15:23:49	15:24:00	0:00:11	0.183333333	15:00	15:24	24	0	0
bt58	bwte	m	pair	afternoon	50803	control	after	active	feeding	15:24:00	15:27:21	0:03:21	3.35	15:24	15:54	30	0	0
bt58	bwte	m	pair	afternoon	50803	control	after	na	na	15:27:21	15:33:52	0:06:31	6.516666667	15:24	15:54	30	0	0
bt58	bwte	m	pair	afternoon	50803	control	after	none	sleeping	15:33:52	15:42:29	0:08:37	8.616666667	15:24	15:54	30	0	0
bt58	bwte	m	pair	afternoon	50803	control	after	active	preening	15:42:29	15:43:27	0:00:58	0.966666667	15:24	15:54	30	0	0
bt58	bwte	m	pair	afternoon	50803	control	after	active	feeding	15:43:27	15:52:21	0:08:54	8.9	15:24	15:54	30	0	0
bt58	bwte	m	pair	afternoon	50803	control	after	active	preening	15:52:21	15:52:42	0:00:21	0.35	15:24	15:54	30	0	0
bt58	bwte	m	pair	afternoon	50803	control	after	active	breeding	15:52:42	15:53:12	0:00:30	0.5	15:24	15:54	30	0	0
bt58	bwte	m	pair	afternoon	50803	control	after	active	feeding	15:53:12	15:54:00	0:00:48	0.8	15:24	15:54	30	0	0
bt59	bwte	f	pair	afternoon	50803	control	during	active	feeding	15:01:31	15:03:08	0:01:37	1.616666667	15:00	15:24	24	0	0
bt59	bwte	f	pair	afternoon	50803	control	during	na	na	15:03:08	15:05:03	0:01:55	1.916666667	15:00	15:24	24	0	0
bt59	bwte	f	pair	afternoon	50803	control	during	active	feeding	15:05:03	15:11:10	0:06:07	6.116666667	15:00	15:24	24	0	0
bt59	bwte	f	pair	afternoon	50803	control	during	na	na	15:11:10	15:16:09	0:04:59	4.983333333	15:00	15:24	24	0	0
bt59	bwte	f	pair	afternoon	50803	control	during	active	swimming	15:16:09	15:16:51	0:00:42	0.7	15:00	15:24	24	0	0
bt59	bwte	f	pair	afternoon	50803	control	during	active	preening	15:16:51	15:21:21	0:04:30	4.5	15:00	15:24	24	0	0
bt59	bwte	f	pair	afternoon	50803	control	during	none	resting	15:21:21	15:22:19	0:00:58	0.966666667	15:00	15:24	24	0	0
bt59	bwte	f	pair	afternoon	50803	control	during	none	sleeping	15:22:19	15:24:00	0:01:41	1.683333333	15:00	15:24	24	0	0
bt59	bwte	f	pair	afternoon	50803	control	after	none	sleeping	15:24:00	15:43:27	0:19:27	19.45	15:24	15:54	30	0	0
bt59	bwte	f	pair	afternoon	50803	control	after	active	preening	15:43:27	15:44:21	0:00:54	0.9	15:24	15:54	30	0	0
bt59	bwte	f	pair	afternoon	50803	control	after	active	feeding	15:44:21	15:47:44	0:03:23	3.383333333	15:24	15:54	30	0	0
bt59	bwte	f	pair	afternoon	50803	control	after	na	na	15:47:44	15:49:11	0:01:27	1.45	15:24	15:54	30	0	0
bt59	bwte	f	pair	afternoon	50803	control	after	active	feeding	15:49:11	15:52:46	0:03:35	3.583333333	15:24	15:54	30	0	0
bt59	bwte	f	pair	afternoon	50803	control	after	active	breeding	15:52:46	15:53:08	0:00:22	0.366666667	15:24	15:54	30	0	0
bt59	bwte	f	pair	afternoon	50803	control	after	active	feeding	15:53:08	15:54:00	0:00:52	0.866666667	15:24	15:54	30	0	0
bt60	bwte	m	pair	morning	51101	flown	before	active	swimming	8:59:38	9:01:22	0:01:44	1.733333333	8:58	9:28	30	0	0
bt60	bwte	m	pair	morning	51101	flown	before	active	breeding	9:01:22	9:01:26	0:00:04	0.066666667	8:58	9:28	30	0	0
bt60	bwte	m	pair	morning	51101	flown	before	active	feeding	9:01:26	9:01:51	0:00:25	0.416666667	8:58	9:28	30	0	0
bt60	bwte	m	pair	morning	51101	flown	before	active	breeding	9:01:51	9:05:16	0:03:25	3.416666667	8:58	9:28	30	0	0
bt60	bwte	m	pair	morning	51101	flown	before	active	preening	9:05:16	9:07:16	0:02:00	2	8:58	9:28	30	0	0
bt60	bwte	m	pair	morning	51101	flown	before	active	feeding	9:07:16	9:09:11	0:01:55	1.916666667	8:58	9:28	30	0	0
bt60	bwte	m	pair	morning	51101	flown	before	active	preening	9:09:11	9:10:02	0:00:51	0.85	8:58	9:28	30	0	0
bt60	bwte	m	pair	morning	51101	flown	before	active	feeding	9:10:02	9:12:26	0:02:24	2.4	8:58	9:28	30	0	0
bt60	bwte	m	pair	morning	51101	flown	before	na	na	9:12:26	9:14:41	0:02:15	2.25	8:58	9:28	30	0	0
bt60	bwte	m	pair	morning	51101	flown	before	active	breeding	9:14:41	9:15:13	0:00:32	0.533333333	8:58	9:28	30	0	0
bt60	bwte	m	pair	morning	51101	flown	before	active	swimming	9:15:13	9:16:11	0:00:58	0.966666667	8:58	9:28	30	0	0
bt60	bwte	m	pair	morning	51101	flown	before	active	preening	9:16:11	9:24:09	0:07:58	7.966666667	8:58	9:28	30	0	0
bt60	bwte	m	pair	morning	51101	flown	before	none	sleeping	9:24:09	9:28:00	0:03:51	3.85	8:58	9:28	30	0	0
bt60	bwte	m	pair	morning	51101	flown	during	none	sleeping	9:28:00	9:34:37	0:06:37	6.616666667	9:28	9:43	15	0	0
bt60	bwte	m	pair	morning	51101	flown	during	vigilant	head_popped	9:34:37	9:34:51	0:00:14	0.233333333	9:28	9:43	15	3	0
bt60	bwte	m	pair	morning	51101	flown	during	none	sleeping	9:34:51	9:43:00	0:08:09	8.15	9:28	9:43	15	0	0
bt60	bwte	m	pair	morning	51101	flown	after	none	sleeping	9:43:00	10:13:00	0:30:00	30	9:43	10:13	30	0	0
bt61	bwte	f	pair	morning	51101	flown	before	active	swimming	8:59:38	9:01:05	0:01:27	1.45	8:58	9:28	30	0	0
bt61	bwte	f	pair	morning	51101	flown	before	active	breeding	9:01:05	9:04:50	0:03:45	3.75	8:58	9:28	30	0	0
bt61	bwte	f	pair	morning	51101	flown	before	active	feeding	9:04:50	9:05:16	0:00:26	0.433333333	8:58	9:28	30	0	0
bt61	bwte	f	pair	morning	51101	flown	before	active	preening	9:05:16	9:05:44	0:00:28	0.466666667	8:58	9:28	30	0	0
bt61	bwte	f	pair	morning	51101	flown	before	active	feeding	9:05:44	9:06:17	0:00:33	0.55	8:58	9:28	30	0	0
bt61	bwte	f	pair	morning	51101	flown	before	active	preening	9:06:17	9:14:33	0:08:16	8.266666667	8:58	9:28	30	0	0
bt61	bwte	f	pair	morning	51101	flown	before	flush	flush_territorial	9:14:33	9:14:35	0:00:02	0.033333333	8:58	9:28	30	0	1
bt61	bwte	f	pair	morning	51101	flown	before	active	breeding	9:14:35	9:15:13	0:00:38	0.633333333	8:58	9:28	30	0	0
bt61	bwte	f	pair	morning	51101	flown	before	active	swimming	9:15:13	9:16:14	0:01:01	1.016666667	8:58	9:28	30	0	0
bt61	bwte	f	pair	morning	51101	flown	before	active	preening	9:16:14	9:21:52	0:05:38	5.633333333	8:58	9:28	30	0	0
bt61	bwte	f	pair	morning	51101	flown	before	none	sleeping	9:21:52	9:28:00	0:06:08	6.133333333	8:58	9:28	30	0	0
bt61	bwte	f	pair	morning	51101	flown	during	none	sleeping	9:28:00	9:43:00	0:15:00	15	9:28	9:43	15	0	0
bt61	bwte	f	pair	morning	51101	flown	after	none	sleeping	9:43:00	9:53:53	0:10:53	10.88333333	9:43	10:13	30	0	0
bt61	bwte	f	pair	morning	51101	flown	after	active	preening	9:53:53	9:54:23	0:00:30	0.5	9:43	10:13	30	0	0
bt61	bwte	f	pair	morning	51101	flown	after	none	sleeping	9:54:23	10:13:00	0:18:37	18.61666667	9:43	10:13	30	0	0
bt62	bwte	m	pair	morning	51101	control	before	active	preening	9:02:00	9:02:02	0:00:02	0.033333333	8:58	9:28	30	0	0
bt62	bwte	m	pair	morning	51101	control	before	na	na	9:02:02	9:03:07	0:01:05	1.083333333	8:58	9:28	30	0	0
bt62	bwte	m	pair	morning	51101	control	before	active	swimming	9:03:07	9:03:18	0:00:11	0.183333333	8:58	9:28	30	0	0
bt62	bwte	m	pair	morning	51101	control	before	none	resting	9:03:18	9:09:29	0:06:11	6.183333333	8:58	9:28	30	0	0
bt62	bwte	m	pair	morning	51101	control	before	active	swimming	9:09:29	9:10:10	0:00:41	0.683333333	8:58	9:28	30	0	0
bt62	bwte	m	pair	morning	51101	control	before	active	preening	9:10:10	9:10:21	0:00:11	0.183333333	8:58	9:28	30	0	0
bt62	bwte	m	pair	morning	51101	control	before	active	swimming	9:10:21	9:12:53	0:02:32	2.533333333	8:58	9:28	30	0	0
bt62	bwte	m	pair	morning	51101	control	before	none	resting	9:12:53	9:20:12	0:07:19	7.316666667	8:58	9:28	30	0	0
bt62	bwte	m	pair	morning	51101	control	before	active	preening	9:20:12	9:22:48	0:02:36	2.6	8:58	9:28	30	0	0
bt62	bwte	m	pair	morning	51101	control	before	none	sleeping	9:22:48	9:28:00	0:05:12	5.2	8:58	9:28	30	0	0
bt62	bwte	m	pair	morning	51101	control	during	none	sleeping	9:28:00	9:43:00	0:15:00	15	9:28	9:43	15	0	0
bt62	bwte	m	pair	morning	51101	control	after	none	sleeping	9:43:00	9:47:02	0:04:02	4.033333333	9:43	10:13	30	0	0
bt62	bwte	m	pair	morning	51101	control	after	active	swimming	9:47:02	9:47:36	0:00:34	0.566666667	9:43	10:13	30	0	0
bt62	bwte	m	pair	morning	51101	control	after	active	preening	9:47:36	9:50:12	0:02:36	2.6	9:43	10:13	30	0	0
bt62	bwte	m	pair	morning	51101	control	after	active	feeding	9:50:12	9:55:31	0:05:19	5.316666667	9:43	10:13	30	0	0
bt62	bwte	m	pair	morning	51101	control	after	active	preening	9:55:31	9:56:12	0:00:41	0.683333333	9:43	10:13	30	0	0
bt62	bwte	m	pair	morning	51101	control	after	active	feeding	9:56:12	10:00:24	0:04:12	4.2	9:43	10:13	30	0	0
bt62	bwte	m	pair	morning	51101	control	after	active	preening	10:00:24	10:00:50	0:00:26	0.433333333	9:43	10:13	30	0	0
bt62	bwte	m	pair	morning	51101	control	after	none	resting	10:00:50	10:05:00	0:04:10	4.166666667	9:43	10:13	30	0	0
bt62	bwte	m	pair	morning	51101	control	after	active	preening	10:05:00	10:06:50	0:01:50	1.833333333	9:43	10:13	30	0	0
bt62	bwte	m	pair	morning	51101	control	after	none	resting	10:06:50	10:08:15	0:01:25	1.416666667	9:43	10:13	30	0	0
bt62	bwte	m	pair	morning	51101	control	after	active	feeding	10:08:15	10:13:00	0:04:45	4.75	9:43	10:13	30	0	0
bt63	bwte	f	pair	morning	51101	control	before	none	sleeping	9:02:00	9:09:31	0:07:31	7.516666667	8:58	9:28	30	0	0
bt63	bwte	f	pair	morning	51101	control	before	active	swimming	9:09:31	9:10:28	0:00:57	0.95	8:58	9:28	30	0	0
bt63	bwte	f	pair	morning	51101	control	before	none	sleeping	9:10:28	9:28:00	0:17:32	17.53333333	8:58	9:28	30	0	0
bt63	bwte	f	pair	morning	51101	control	during	none	sleeping	9:28:00	9:43:00	0:15:00	15	9:28	9:43	15	0	0
bt63	bwte	f	pair	morning	51101	control	after	none	sleeping	9:43:00	9:47:14	0:04:14	4.233333333	9:43	10:13	30	0	0
bt63	bwte	f	pair	morning	51101	control	after	active	swimming	9:47:14	9:47:38	0:00:24	0.4	9:43	10:13	30	0	0
bt63	bwte	f	pair	morning	51101	control	after	none	sleeping	9:47:38	9:57:08	0:09:30	9.5	9:43	10:13	30	0	0
bt63	bwte	f	pair	morning	51101	control	after	active	preening	9:57:08	9:57:17	0:00:09	0.15	9:43	10:13	30	0	0
bt63	bwte	f	pair	morning	51101	control	after	none	sleeping	9:57:17	10:08:33	0:11:16	11.26666667	9:43	10:13	30	0	0
bt63	bwte	f	pair	morning	51101	control	after	active	preening	10:08:33	10:11:09	0:02:36	2.6	9:43	10:13	30	0	0
bt64	bwte	m	pair	mid_day	51102	flown	before	active	feeding	11:29:00	11:30:35	0:01:35	1.583333333	11:29	11:59	30	0	0
bt64	bwte	m	pair	mid_day	51102	flown	before	active	swimming	11:30:35	11:33:27	0:02:52	2.866666667	11:29	11:59	30	0	0
bt64	bwte	m	pair	mid_day	51102	flown	before	active	feeding	11:33:27	11:35:09	0:01:42	1.7	11:29	11:59	30	0	0
bt64	bwte	m	pair	mid_day	51102	flown	before	active	breeding	11:35:09	11:36:12	0:01:03	1.05	11:29	11:59	30	0	0
bt64	bwte	m	pair	mid_day	51102	flown	before	active	feeding	11:36:12	11:38:02	0:01:50	1.833333333	11:29	11:59	30	0	0
bt64	bwte	m	pair	mid_day	51102	flown	before	active	preening	11:38:02	11:39:43	0:01:41	1.683333333	11:29	11:59	30	0	0
bt64	bwte	m	pair	mid_day	51102	flown	before	vigilant	head_popped	11:39:43	11:39:48	0:00:05	0.083333333	11:29	11:59	30	1	0
bt64	bwte	m	pair	mid_day	51102	flown	before	none	resting	11:39:48	11:41:02	0:01:14	1.233333333	11:29	11:59	30	0	0
bt64	bwte	m	pair	mid_day	51102	flown	before	flush	flush_other	11:41:02	11:41:04	0:00:02	0.033333333	11:29	11:59	30	0	1
bt65	bwte	f	pair	mid_day	51102	flown	before	active	feeding	11:29:00	11:30:55	0:01:55	1.916666667	11:29	11:59	30	0	0
bt65	bwte	f	pair	mid_day	51102	flown	before	active	swimming	11:30:55	11:33:27	0:02:32	2.533333333	11:29	11:59	30	0	0
bt65	bwte	f	pair	mid_day	51102	flown	before	active	feeding	11:33:27	11:35:40	0:02:13	2.216666667	11:29	11:59	30	0	0
bt65	bwte	f	pair	mid_day	51102	flown	before	active	breeding	11:35:40	11:36:09	0:00:29	0.483333333	11:29	11:59	30	0	0
bt65	bwte	f	pair	mid_day	51102	flown	before	active	feeding	11:36:09	11:37:54	0:01:45	1.75	11:29	11:59	30	0	0
bt65	bwte	f	pair	mid_day	51102	flown	before	active	preening	11:37:54	11:39:47	0:01:53	1.883333333	11:29	11:59	30	0	0
bt65	bwte	f	pair	mid_day	51102	flown	before	none	resting	11:39:47	11:40:48	0:01:01	1.016666667	11:29	11:59	30	0	0
bt65	bwte	f	pair	mid_day	51102	flown	before	vigilant	head_popped	11:40:48	11:41:01	0:00:13	0.216666667	11:29	11:59	30	3	0
bt65	bwte	f	pair	mid_day	51102	flown	before	flush	flush_other	11:41:01	11:41:03	0:00:02	0.033333333	11:29	11:59	30	0	1
bt66	bwte	m	pair	mid_day	51102	flown	before	active	feeding	11:42:38	11:59:00	0:16:22	16.36666667	11:29	11:59	30	0	0
bt66	bwte	m	pair	mid_day	51102	flown	during	active	feeding	11:59:00	11:59:12	0:00:12	0.2	11:59	12:16	17	0	0
bt66	bwte	m	pair	mid_day	51102	flown	during	na	na	11:59:12	12:04:09	0:04:57	4.95	11:59	12:16	17	0	0
bt66	bwte	m	pair	mid_day	51102	flown	during	active	feeding	12:04:09	12:08:36	0:04:27	4.45	11:59	12:16	17	0	0
bt66	bwte	m	pair	mid_day	51102	flown	during	vigilant	head_popped	12:08:36	12:08:41	0:00:05	0.083333333	11:59	12:16	17	1	0
bt66	bwte	m	pair	mid_day	51102	flown	during	active	feeding	12:08:41	12:12:21	0:03:40	3.666666667	11:59	12:16	17	0	0
bt66	bwte	m	pair	mid_day	51102	flown	during	flush	flush_territorial	12:12:21	12:12:23	0:00:02	0.033333333	11:59	12:16	17	0	1
bt66	bwte	m	pair	mid_day	51102	flown	during	active	swimming	12:13:51	12:14:20	0:00:29	0.483333333	11:59	12:16	17	0	0
bt66	bwte	m	pair	mid_day	51102	flown	during	active	feeding	12:14:20	12:16:00	0:01:40	1.666666667	11:59	12:16	17	0	0
bt66	bwte	m	pair	mid_day	51102	flown	after	active	feeding	12:16:00	12:27:44	0:11:44	11.73333333	12:16	12:46	30	0	0
bt66	bwte	m	pair	mid_day	51102	flown	after	na	na	12:27:44	12:30:50	0:03:06	3.1	12:16	12:46	30	0	0
bt66	bwte	m	pair	mid_day	51102	flown	after	active	feeding	12:30:50	12:43:33	0:12:43	12.71666667	12:16	12:46	30	0	0
bt66	bwte	m	pair	mid_day	51102	flown	after	flush	flush_territorial	12:43:33	12:43:35	0:00:02	0.033333333	12:16	12:46	30	0	1
bt66	bwte	m	pair	mid_day	51102	flown	after	active	breeding	12:43:35	12:44:02	0:00:27	0.45	12:16	12:46	30	0	0
bt66	bwte	m	pair	mid_day	51102	flown	after	active	swimming	12:44:02	12:44:41	0:00:39	0.65	12:16	12:46	30	0	0
bt67	bwte	f	pair	mid_day	51102	flown	before	active	feeding	11:42:38	11:57:01	0:14:23	14.38333333	11:29	11:59	30	0	0
bt67	bwte	f	pair	mid_day	51102	flown	before	na	na	11:57:01	11:59:00	0:01:59	1.983333333	11:29	11:59	30	0	0
bt67	bwte	f	pair	mid_day	51102	flown	during	na	na	11:59:00	12:04:09	0:05:09	5.15	11:59	12:16	17	0	0
bt67	bwte	f	pair	mid_day	51102	flown	during	active	feeding	12:04:09	12:05:28	0:01:19	1.316666667	11:59	12:16	17	0	0
bt67	bwte	f	pair	mid_day	51102	flown	during	overhead_vigilance	head_cocked	12:05:28	12:05:32	0:00:04	0.066666667	11:59	12:16	17	2	0
bt67	bwte	f	pair	mid_day	51102	flown	during	active	feeding	12:05:32	12:12:53	0:07:21	7.35	11:59	12:16	17	0	0
bt67	bwte	f	pair	mid_day	51102	flown	during	active	swimming	12:12:53	12:14:24	0:01:31	1.516666667	11:59	12:16	17	0	0
bt67	bwte	f	pair	mid_day	51102	flown	during	active	feeding	12:14:24	12:16:00	0:01:36	1.6	11:59	12:16	17	0	0
bt67	bwte	f	pair	mid_day	51102	flown	after	active	feeding	12:16:00	12:27:19	0:11:19	11.31666667	12:16	12:46	30	0	0
bt67	bwte	f	pair	mid_day	51102	flown	after	na	na	12:27:19	12:30:50	0:03:31	3.516666667	12:16	12:46	30	0	0
bt67	bwte	f	pair	mid_day	51102	flown	after	active	feeding	12:30:50	12:43:33	0:12:43	12.71666667	12:16	12:46	30	0	0
bt68	bwte	m	pair	mid_day	51102	control	before	active	preening	11:30:00	11:30:57	0:00:57	0.95	11:29	11:59	30	0	0
bt68	bwte	m	pair	mid_day	51102	control	before	active	feeding	11:30:57	11:31:35	0:00:38	0.633333333	11:29	11:59	30	0	0
bt68	bwte	m	pair	mid_day	51102	control	before	active	preening	11:31:35	11:32:53	0:01:18	1.3	11:29	11:59	30	0	0
bt68	bwte	m	pair	mid_day	51102	control	before	active	feeding	11:32:53	11:33:05	0:00:12	0.2	11:29	11:59	30	0	0
bt68	bwte	m	pair	mid_day	51102	control	before	na	na	11:33:05	11:37:11	0:04:06	4.1	11:29	11:59	30	0	0
bt68	bwte	m	pair	mid_day	51102	control	before	active	feeding	11:37:11	11:37:32	0:00:21	0.35	11:29	11:59	30	0	0
bt68	bwte	m	pair	mid_day	51102	control	before	active	preening	11:37:32	11:41:48	0:04:16	4.266666667	11:29	11:59	30	0	0
bt68	bwte	m	pair	mid_day	51102	control	before	active	feeding	11:41:48	11:42:32	0:00:44	0.733333333	11:29	11:59	30	0	0
bt68	bwte	m	pair	mid_day	51102	control	before	active	preening	11:42:32	11:44:41	0:02:09	2.15	11:29	11:59	30	0	0
bt68	bwte	m	pair	mid_day	51102	control	before	active	feeding	11:44:41	11:47:44	0:03:03	3.05	11:29	11:59	30	0	0
bt68	bwte	m	pair	mid_day	51102	control	before	overhead_vigilance	head_cocked	11:47:44	11:47:45	0:00:01	0.016666667	11:29	11:59	30	1	0
bt68	bwte	m	pair	mid_day	51102	control	before	active	feeding	11:47:45	11:51:14	0:03:29	3.483333333	11:29	11:59	30	0	0
bt68	bwte	m	pair	mid_day	51102	control	before	active	preening	11:51:14	11:51:24	0:00:10	0.166666667	11:29	11:59	30	0	0
bt68	bwte	m	pair	mid_day	51102	control	before	active	feeding	11:51:24	11:57:13	0:05:49	5.816666667	11:29	11:59	30	0	0
bt68	bwte	m	pair	mid_day	51102	control	before	overhead_vigilance	head_cocked	11:57:13	11:57:15	0:00:02	0.033333333	11:29	11:59	30	2	0
bt68	bwte	m	pair	mid_day	51102	control	before	active	feeding	11:57:15	11:59:00	0:01:45	1.75	11:29	11:59	30	0	0
bt68	bwte	m	pair	mid_day	51102	control	during	active	feeding	11:59:00	11:59:46	0:00:46	0.766666667	11:59	12:16	17	0	0
bt68	bwte	m	pair	mid_day	51102	control	during	active	preening	11:59:46	12:01:28	0:01:42	1.7	11:59	12:16	17	0	0
bt68	bwte	m	pair	mid_day	51102	control	during	active	feeding	12:01:28	12:05:34	0:04:06	4.1	11:59	12:16	17	0	0
bt68	bwte	m	pair	mid_day	51102	control	during	none	resting	12:05:34	12:06:07	0:00:33	0.55	11:59	12:16	17	0	0
bt68	bwte	m	pair	mid_day	51102	control	during	active	preening	12:06:07	12:06:57	0:00:50	0.833333333	11:59	12:16	17	0	0
bt68	bwte	m	pair	mid_day	51102	control	during	active	feeding	12:06:57	12:07:55	0:00:58	0.966666667	11:59	12:16	17	0	0
bt68	bwte	m	pair	mid_day	51102	control	during	active	preening	12:07:55	12:09:20	0:01:25	1.416666667	11:59	12:16	17	0	0
bt68	bwte	m	pair	mid_day	51102	control	during	active	feeding	12:09:20	12:16:00	0:06:40	6.666666667	11:59	12:16	17	0	0
bt68	bwte	m	pair	mid_day	51102	control	after	active	feeding	12:16:00	12:16:03	0:00:03	0.05	12:16	12:46	30	0	0
bt68	bwte	m	pair	mid_day	51102	control	after	active	preening	12:16:03	12:17:03	0:01:00	1	12:16	12:46	30	0	0
bt68	bwte	m	pair	mid_day	51102	control	after	active	feeding	12:17:03	12:18:38	0:01:35	1.583333333	12:16	12:46	30	0	0
bt68	bwte	m	pair	mid_day	51102	control	after	na	na	12:18:38	12:26:13	0:07:35	7.583333333	12:16	12:46	30	0	0
bt68	bwte	m	pair	mid_day	51102	control	after	active	feeding	12:26:13	12:37:18	0:11:05	11.08333333	12:16	12:46	30	0	0
bt68	bwte	m	pair	mid_day	51102	control	after	active	preening	12:37:18	12:38:41	0:01:23	1.383333333	12:16	12:46	30	0	0
bt68	bwte	m	pair	mid_day	51102	control	after	active	feeding	12:38:41	12:43:26	0:04:45	4.75	12:16	12:46	30	0	0
bt68	bwte	m	pair	mid_day	51102	control	after	flush	flush_other	12:43:26	12:43:28	0:00:02	0.033333333	12:16	12:46	30	0	1
bt68	bwte	m	pair	mid_day	51102	control	after	na	na	12:43:28	12:43:37	0:00:09	0.15	12:16	12:46	30	0	0
bt68	bwte	m	pair	mid_day	51102	control	after	active	swimming	12:43:37	12:44:08	0:00:31	0.516666667	12:16	12:46	30	0	0
bt69	bwte	f	pair	mid_day	51102	control	before	active	swimming	11:33:05	11:33:21	0:00:16	0.266666667	11:29	11:59	30	0	0
bt69	bwte	f	pair	mid_day	51102	control	before	active	feeding	11:33:21	11:35:02	0:01:41	1.683333333	11:29	11:59	30	0	0
bt69	bwte	f	pair	mid_day	51102	control	before	active	preening	11:35:02	11:35:29	0:00:27	0.45	11:29	11:59	30	0	0
bt69	bwte	f	pair	mid_day	51102	control	before	active	feeding	11:35:29	11:37:01	0:01:32	1.533333333	11:29	11:59	30	0	0
bt69	bwte	f	pair	mid_day	51102	control	before	na	na	11:37:01	11:45:24	0:08:23	8.383333333	11:29	11:59	30	0	0
bt69	bwte	f	pair	mid_day	51102	control	before	active	feeding	11:45:24	11:51:43	0:06:19	6.316666667	11:29	11:59	30	0	0
bt69	bwte	f	pair	mid_day	51102	control	before	na	na	11:51:43	11:53:33	0:01:50	1.833333333	11:29	11:59	30	0	0
bt69	bwte	f	pair	mid_day	51102	control	before	active	feeding	11:53:33	11:59:00	0:05:27	5.45	11:29	11:59	30	0	0
bt69	bwte	f	pair	mid_day	51102	control	during	active	feeding	11:59:00	12:06:48	0:07:48	7.8	11:59	12:16	17	0	0
bt69	bwte	f	pair	mid_day	51102	control	during	na	na	12:06:48	12:07:19	0:00:31	0.516666667	11:59	12:16	17	0	0
bt69	bwte	f	pair	mid_day	51102	control	during	active	feeding	12:07:19	12:08:34	0:01:15	1.25	11:59	12:16	17	0	0
bt69	bwte	f	pair	mid_day	51102	control	during	active	preening	12:08:34	12:11:40	0:03:06	3.1	11:59	12:16	17	0	0
bt69	bwte	f	pair	mid_day	51102	control	during	active	feeding	12:11:40	12:16:00	0:04:20	4.333333333	11:59	12:16	17	0	0
bt69	bwte	f	pair	mid_day	51102	control	after	active	feeding	12:16:00	12:17:03	0:01:03	1.05	12:16	12:46	30	0	0
bt69	bwte	f	pair	mid_day	51102	control	after	active	preening	12:17:03	12:25:31	0:08:28	8.466666667	12:16	12:46	30	0	0
bt69	bwte	f	pair	mid_day	51102	control	after	none	sleeping	12:25:31	12:33:45	0:08:14	8.233333333	12:16	12:46	30	0	0
bt69	bwte	f	pair	mid_day	51102	control	after	active	feeding	12:33:45	12:38:31	0:04:46	4.766666667	12:16	12:46	30	0	0
bt69	bwte	f	pair	mid_day	51102	control	after	na	na	12:38:31	12:41:27	0:02:56	2.933333333	12:16	12:46	30	0	0
bt69	bwte	f	pair	mid_day	51102	control	after	active	feeding	12:41:27	12:43:32	0:02:05	2.083333333	12:16	12:46	30	0	0
bt69	bwte	f	pair	mid_day	51102	control	after	na	na	12:43:32	12:44:47	0:01:15	1.25	12:16	12:46	30	0	0
bt69	bwte	f	pair	mid_day	51102	control	after	active	swimming	12:44:47	12:46:00	0:01:13	1.216666667	12:16	12:46	30	0	0
sh22	nosh	m	pair	afternoon	51103	flown	before	active	preening	13:38:56	13:39:16	0:00:20	0.333333333	13:37	14:07	30	0	0
sh22	nosh	m	pair	afternoon	51103	flown	before	active	feeding	13:39:16	13:39:40	0:00:24	0.4	13:37	14:07	30	0	0
sh22	nosh	m	pair	afternoon	51103	flown	before	active	preening	13:39:40	13:41:58	0:02:18	2.3	13:37	14:07	30	0	0
sh22	nosh	m	pair	afternoon	51103	flown	before	active	feeding	13:41:58	13:42:38	0:00:40	0.666666667	13:37	14:07	30	0	0
sh22	nosh	m	pair	afternoon	51103	flown	before	active	preening	13:42:38	13:47:28	0:04:50	4.833333333	13:37	14:07	30	0	0
sh22	nosh	m	pair	afternoon	51103	flown	before	active	feeding	13:47:28	13:48:39	0:01:11	1.183333333	13:37	14:07	30	0	0
sh22	nosh	m	pair	afternoon	51103	flown	before	active	preening	13:48:39	13:51:35	0:02:56	2.933333333	13:37	14:07	30	0	0
sh22	nosh	m	pair	afternoon	51103	flown	before	active	feeding	13:51:35	13:52:06	0:00:31	0.516666667	13:37	14:07	30	0	0
sh22	nosh	m	pair	afternoon	51103	flown	before	active	preening	13:52:06	13:58:52	0:06:46	6.766666667	13:37	14:07	30	0	0
sh22	nosh	m	pair	afternoon	51103	flown	before	active	feeding	13:58:52	14:03:35	0:04:43	4.716666667	13:37	14:07	30	0	0
sh22	nosh	m	pair	afternoon	51103	flown	before	active	preening	14:03:35	14:05:20	0:01:45	1.75	13:37	14:07	30	0	0
sh22	nosh	m	pair	afternoon	51103	flown	before	active	feeding	14:05:20	14:06:41	0:01:21	1.35	13:37	14:07	30	0	0
sh22	nosh	m	pair	afternoon	51103	flown	before	active	preening	14:06:41	14:07:00	0:00:19	0.316666667	13:37	14:07	30	0	0
sh22	nosh	m	pair	afternoon	51103	flown	during	active	preening	14:07:00	14:08:02	0:01:02	1.033333333	14:07	14:18	11	0	0
sh22	nosh	m	pair	afternoon	51103	flown	during	overhead_vigilance	head_cocked	14:08:02	14:08:04	0:00:02	0.033333333	14:07	14:18	11	1	0
sh22	nosh	m	pair	afternoon	51103	flown	during	active	preening	14:08:04	14:08:20	0:00:16	0.266666667	14:07	14:18	11	0	0
sh22	nosh	m	pair	afternoon	51103	flown	during	active	swimming	14:08:20	14:08:28	0:00:08	0.133333333	14:07	14:18	11	0	0
sh22	nosh	m	pair	afternoon	51103	flown	during	overhead_vigilance	head_cocked	14:08:28	14:08:38	0:00:10	0.166666667	14:07	14:18	11	5	0
sh22	nosh	m	pair	afternoon	51103	flown	during	active	swimming	14:08:38	14:09:16	0:00:38	0.633333333	14:07	14:18	11	0	0
sh22	nosh	m	pair	afternoon	51103	flown	during	active	preening	14:09:16	14:09:20	0:00:04	0.066666667	14:07	14:18	11	0	0
sh22	nosh	m	pair	afternoon	51103	flown	during	vigilant	head_popped	14:09:20	14:09:38	0:00:18	0.3	14:07	14:18	11	2	0
sh22	nosh	m	pair	afternoon	51103	flown	during	flush	flush_other	14:09:38	14:09:40	0:00:02	0.033333333	14:07	14:18	11	0	1
sh23	nosh	f	pair	afternoon	51103	flown	before	none	sleeping	13:44:37	13:46:11	0:01:34	1.566666667	13:37	14:07	30	0	0
sh23	nosh	f	pair	afternoon	51103	flown	before	na	na	13:46:11	14:04:18	0:18:07	18.11666667	13:37	14:07	30	0	0
sh23	nosh	f	pair	afternoon	51103	flown	before	active	feeding	14:04:18	14:07:00	0:02:42	2.7	13:37	14:07	30	0	0
sh23	nosh	f	pair	afternoon	51103	flown	during	active	feeding	14:07:00	14:07:08	0:00:08	0.133333333	14:07	14:18	11	0	0
sh23	nosh	f	pair	afternoon	51103	flown	during	overhead_vigilance	head_cocked	14:07:08	14:07:18	0:00:10	0.166666667	14:07	14:18	11	5	0
sh23	nosh	f	pair	afternoon	51103	flown	during	active	feeding	14:07:18	14:07:31	0:00:13	0.216666667	14:07	14:18	11	0	0
sh23	nosh	f	pair	afternoon	51103	flown	during	na	na	14:07:31	14:08:49	0:01:18	1.3	14:07	14:18	11	0	0
sh23	nosh	f	pair	afternoon	51103	flown	during	active	feeding	14:08:49	14:08:59	0:00:10	0.166666667	14:07	14:18	11	0	0
sh23	nosh	f	pair	afternoon	51103	flown	during	na	na	14:08:59	14:09:38	0:00:39	0.65	14:07	14:18	11	0	0
sh23	nosh	f	pair	afternoon	51103	flown	during	flush	flush_other	14:09:38	14:09:40	0:00:02	0.033333333	14:07	14:18	11	0	1
sh24	nosh	m	pair	afternoon	51103	control	before	active	feeding	13:39:52	13:42:24	0:02:32	2.533333333	13:37	14:07	30	0	0
sh24	nosh	m	pair	afternoon	51103	control	before	na	na	13:42:24	13:44:15	0:01:51	1.85	13:37	14:07	30	0	0
sh24	nosh	m	pair	afternoon	51103	control	before	active	swimming	13:44:15	13:45:11	0:00:56	0.933333333	13:37	14:07	30	0	0
sh24	nosh	m	pair	afternoon	51103	control	before	active	preening	13:45:11	13:45:18	0:00:07	0.116666667	13:37	14:07	30	0	0
sh24	nosh	m	pair	afternoon	51103	control	before	active	swimming	13:45:18	13:46:51	0:01:33	1.55	13:37	14:07	30	0	0
sh24	nosh	m	pair	afternoon	51103	control	before	active	preening	13:46:51	13:47:39	0:00:48	0.8	13:37	14:07	30	0	0
sh24	nosh	m	pair	afternoon	51103	control	before	active	swimming	13:47:39	13:49:20	0:01:41	1.683333333	13:37	14:07	30	0	0
sh24	nosh	m	pair	afternoon	51103	control	before	active	feeding	13:49:20	13:50:42	0:01:22	1.366666667	13:37	14:07	30	0	0
sh24	nosh	m	pair	afternoon	51103	control	before	active	swimming	13:50:42	13:51:35	0:00:53	0.883333333	13:37	14:07	30	0	0
sh24	nosh	m	pair	afternoon	51103	control	before	active	breeding	13:51:35	13:51:44	0:00:09	0.15	13:37	14:07	30	0	0
sh24	nosh	m	pair	afternoon	51103	control	before	active	swimming	13:51:44	13:52:32	0:00:48	0.8	13:37	14:07	30	0	0
sh24	nosh	m	pair	afternoon	51103	control	before	na	na	13:52:32	13:53:13	0:00:41	0.683333333	13:37	14:07	30	0	0
sh24	nosh	m	pair	afternoon	51103	control	before	active	swimming	13:53:13	13:53:37	0:00:24	0.4	13:37	14:07	30	0	0
sh24	nosh	m	pair	afternoon	51103	control	before	active	feeding	13:53:37	13:55:04	0:01:27	1.45	13:37	14:07	30	0	0
sh24	nosh	m	pair	afternoon	51103	control	before	na	na	13:55:04	13:56:03	0:00:59	0.983333333	13:37	14:07	30	0	0
sh24	nosh	m	pair	afternoon	51103	control	before	active	swimming	13:56:03	13:59:20	0:03:17	3.283333333	13:37	14:07	30	0	0
sh24	nosh	m	pair	afternoon	51103	control	before	flush	flush_other	13:59:20	13:59:22	0:00:02	0.033333333	13:37	14:07	30	0	1
sh25	nosh	f	pair	afternoon	51103	control	before	active	feeding	13:39:52	13:42:24	0:02:32	2.533333333	13:37	14:07	30	0	0
sh25	nosh	f	pair	afternoon	51103	control	before	na	na	13:42:24	13:44:15	0:01:51	1.85	13:37	14:07	30	0	0
sh25	nosh	f	pair	afternoon	51103	control	before	active	swimming	13:44:15	13:48:28	0:04:13	4.216666667	13:37	14:07	30	0	0
sh25	nosh	f	pair	afternoon	51103	control	before	active	feeding	13:48:28	13:52:32	0:04:04	4.066666667	13:37	14:07	30	0	0
sh25	nosh	f	pair	afternoon	51103	control	before	na	na	13:52:32	13:53:13	0:00:41	0.683333333	13:37	14:07	30	0	0
sh25	nosh	f	pair	afternoon	51103	control	before	active	swimming	13:53:13	13:53:37	0:00:24	0.4	13:37	14:07	30	0	0
sh25	nosh	f	pair	afternoon	51103	control	before	active	feeding	13:53:37	13:55:04	0:01:27	1.45	13:37	14:07	30	0	0
sh25	nosh	f	pair	afternoon	51103	control	before	na	na	13:55:04	13:56:03	0:00:59	0.983333333	13:37	14:07	30	0	0
sh25	nosh	f	pair	afternoon	51103	control	before	active	swimming	13:56:03	13:59:20	0:03:17	3.283333333	13:37	14:07	30	0	0
sh25	nosh	f	pair	afternoon	51103	control	before	flush	flush_other	13:59:20	13:59:22	0:00:02	0.033333333	13:37	14:07	30	0	1
sh26	nosh	m	pair	afternoon	51103	control	before	active	swimming	13:59:58	14:01:42	0:01:44	1.733333333	13:37	14:07	30	0	0
sh26	nosh	m	pair	afternoon	51103	control	before	na	na	14:01:42	14:03:15	0:01:33	1.55	13:37	14:07	30	0	0
sh26	nosh	m	pair	afternoon	51103	control	before	active	feeding	14:03:15	14:07:00	0:03:45	3.75	13:37	14:07	30	0	0
sh26	nosh	m	pair	afternoon	51103	control	during	active	feeding	14:07:00	14:10:40	0:03:40	3.666666667	14:07	14:18	11	0	0
sh26	nosh	m	pair	afternoon	51103	control	during	active	breeding	14:10:40	14:11:35	0:00:55	0.916666667	14:07	14:18	11	0	0
sh26	nosh	m	pair	afternoon	51103	control	during	active	feeding	14:11:35	14:13:23	0:01:48	1.8	14:07	14:18	11	0	0
sh26	nosh	m	pair	afternoon	51103	control	during	overhead_vigilance	head_cocked	14:13:23	14:13:26	0:00:03	0.05	14:07	14:18	11	1	0
sh26	nosh	m	pair	afternoon	51103	control	during	active	feeding	14:13:26	14:14:00	0:00:34	0.566666667	14:07	14:18	11	0	0
sh26	nosh	m	pair	afternoon	51103	control	during	active	breeding	14:14:00	14:16:21	0:02:21	2.35	14:07	14:18	11	0	0
sh26	nosh	m	pair	afternoon	51103	control	during	active	preening	14:16:21	14:17:09	0:00:48	0.8	14:07	14:18	11	0	0
sh26	nosh	m	pair	afternoon	51103	control	during	active	swimming	14:17:09	14:17:29	0:00:20	0.333333333	14:07	14:18	11	0	0
sh27	nosh	f	pair	afternoon	51103	control	before	active	feeding	13:59:58	14:01:28	0:01:30	1.5	13:37	14:07	30	0	0
sh27	nosh	f	pair	afternoon	51103	control	before	na	na	14:01:28	14:03:15	0:01:47	1.783333333	13:37	14:07	30	0	0
sh27	nosh	f	pair	afternoon	51103	control	before	active	feeding	14:03:15	14:07:00	0:03:45	3.75	13:37	14:07	30	0	0
sh27	nosh	f	pair	afternoon	51103	control	during	active	feeding	14:07:00	14:13:52	0:06:52	6.866666667	14:07	14:18	11	0	0
sh27	nosh	f	pair	afternoon	51103	control	during	overhead_vigilance	head_cocked	14:13:52	14:13:55	0:00:03	0.05	14:07	14:18	11	1	0
sh27	nosh	f	pair	afternoon	51103	control	during	active	feeding	14:13:55	14:14:08	0:00:13	0.216666667	14:07	14:18	11	0	0
sh27	nosh	f	pair	afternoon	51103	control	during	na	na	14:14:08	14:16:00	0:01:52	1.866666667	14:07	14:18	11	0	0
sh27	nosh	f	pair	afternoon	51103	control	during	active	preening	14:16:00	14:16:32	0:00:32	0.533333333	14:07	14:18	11	0	0
sh27	nosh	f	pair	afternoon	51103	control	during	active	swimming	14:16:32	14:16:50	0:00:18	0.3	14:07	14:18	11	0	0
sh28	nosh	m	pair	afternoon	51103	control	before	overhead_vigilance	head_cocked	14:02:11	14:02:19	0:00:08	0.133333333	13:37	14:07	30	4	0
sh28	nosh	m	pair	afternoon	51103	control	before	active	swimming	14:02:19	14:02:49	0:00:30	0.5	13:37	14:07	30	0	0
sh28	nosh	m	pair	afternoon	51103	control	before	active	preening	14:02:49	14:03:08	0:00:19	0.316666667	13:37	14:07	30	0	0
sh28	nosh	m	pair	afternoon	51103	control	before	na	na	14:03:08	14:07:00	0:03:52	3.866666667	13:37	14:07	30	0	0
sh28	nosh	m	pair	afternoon	51103	control	during	na	na	14:07:00	14:17:45	0:10:45	10.75	14:07	14:18	11	0	0
sh28	nosh	m	pair	afternoon	51103	control	during	active	swimming	14:17:45	14:18:00	0:00:15	0.25	14:07	14:18	11	0	0
sh28	nosh	m	pair	afternoon	51103	control	after	active	swimming	14:18:00	14:19:18	0:01:18	1.3	14:18	14:48	30	0	0
sh28	nosh	m	pair	afternoon	51103	control	after	active	preening	14:19:18	14:21:26	0:02:08	2.133333333	14:18	14:48	30	0	0
sh28	nosh	m	pair	afternoon	51103	control	after	none	sleeping	14:21:26	14:23:19	0:01:53	1.883333333	14:18	14:48	30	0	0
sh28	nosh	m	pair	afternoon	51103	control	after	active	breeding	14:23:19	14:23:33	0:00:14	0.233333333	14:18	14:48	30	0	0
sh28	nosh	m	pair	afternoon	51103	control	after	none	sleeping	14:23:33	14:48:00	0:24:27	24.45	14:18	14:48	30	0	0
sh29	nosh	f	pair	afternoon	51103	control	after	none	sleeping	14:18:49	14:48:00	0:29:11	29.18333333	14:18	14:48	30	0	0
bt70	bwte	m	pair	afternoon	51104	flown	before	active	feeding	15:35:42	15:36:15	0:00:33	0.55	15:31	16:01	30	0	0
bt70	bwte	m	pair	afternoon	51104	flown	before	na	na	15:36:15	15:37:02	0:00:47	0.783333333	15:31	16:01	30	0	0
bt70	bwte	m	pair	afternoon	51104	flown	before	active	feeding	15:37:02	15:50:45	0:13:43	13.71666667	15:31	16:01	30	0	0
bt70	bwte	m	pair	afternoon	51104	flown	before	overhead_vigilance	head_cocked	15:50:45	15:50:47	0:00:02	0.033333333	15:31	16:01	30	1	0
bt70	bwte	m	pair	afternoon	51104	flown	before	active	feeding	15:50:47	16:01:00	0:10:13	10.21666667	15:31	16:01	30	0	0
bt70	bwte	m	pair	afternoon	51104	flown	during	active	feeding	16:01:00	16:01:36	0:00:36	0.6	16:01	16:17	16	0	0
bt70	bwte	m	pair	afternoon	51104	flown	during	active	preening	16:01:36	16:01:53	0:00:17	0.283333333	16:01	16:17	16	0	0
bt70	bwte	m	pair	afternoon	51104	flown	during	overhead_vigilance	head_cocked	16:01:53	16:02:05	0:00:12	0.2	16:01	16:17	16	6	0
bt70	bwte	m	pair	afternoon	51104	flown	during	active	feeding	16:02:05	16:07:11	0:05:06	5.1	16:01	16:17	16	0	0
bt70	bwte	m	pair	afternoon	51104	flown	during	active	preening	16:07:11	16:07:48	0:00:37	0.616666667	16:01	16:17	16	0	0
bt70	bwte	m	pair	afternoon	51104	flown	during	active	feeding	16:07:48	16:09:46	0:01:58	1.966666667	16:01	16:17	16	0	0
bt70	bwte	m	pair	afternoon	51104	flown	during	na	na	16:09:46	16:10:05	0:00:19	0.316666667	16:01	16:17	16	0	0
bt70	bwte	m	pair	afternoon	51104	flown	during	active	feeding	16:10:05	16:13:08	0:03:03	3.05	16:01	16:17	16	0	0
bt70	bwte	m	pair	afternoon	51104	flown	during	vigilant	head_popped	16:13:08	16:13:12	0:00:04	0.066666667	16:01	16:17	16	1	0
bt70	bwte	m	pair	afternoon	51104	flown	during	active	feeding	16:13:12	16:17:00	0:03:48	3.8	16:01	16:17	16	0	0
bt70	bwte	m	pair	afternoon	51104	flown	after	active	feeding	16:17:00	16:19:33	0:02:33	2.55	16:17	16:47	30	0	0
bt70	bwte	m	pair	afternoon	51104	flown	after	active	preening	16:19:33	16:19:53	0:00:20	0.333333333	16:17	16:47	30	0	0
bt70	bwte	m	pair	afternoon	51104	flown	after	active	feeding	16:19:53	16:20:25	0:00:32	0.533333333	16:17	16:47	30	0	0
bt70	bwte	m	pair	afternoon	51104	flown	after	active	preening	16:20:25	16:24:03	0:03:38	3.633333333	16:17	16:47	30	0	0
bt70	bwte	m	pair	afternoon	51104	flown	after	na	na	16:24:03	16:24:27	0:00:24	0.4	16:17	16:47	30	0	0
bt70	bwte	m	pair	afternoon	51104	flown	after	active	feeding	16:24:27	16:35:47	0:11:20	11.33333333	16:17	16:47	30	0	0
bt70	bwte	m	pair	afternoon	51104	flown	after	active	preening	16:35:47	16:36:17	0:00:30	0.5	16:17	16:47	30	0	0
bt70	bwte	m	pair	afternoon	51104	flown	after	active	feeding	16:36:17	16:46:32	0:10:15	10.25	16:17	16:47	30	0	0
bt70	bwte	m	pair	afternoon	51104	flown	after	active	preening	16:46:32	16:47:00	0:00:28	0.466666667	16:17	16:47	30	0	0
bt71	bwte	f	pair	afternoon	51104	flown	before	active	feeding	15:35:42	15:36:15	0:00:33	0.55	15:31	16:01	30	0	0
bt71	bwte	f	pair	afternoon	51104	flown	before	na	na	15:36:15	15:37:02	0:00:47	0.783333333	15:31	16:01	30	0	0
bt71	bwte	f	pair	afternoon	51104	flown	before	active	feeding	15:37:02	15:50:01	0:12:59	12.98333333	15:31	16:01	30	0	0
bt71	bwte	f	pair	afternoon	51104	flown	before	na	na	15:50:01	15:50:09	0:00:08	0.133333333	15:31	16:01	30	0	0
bt71	bwte	f	pair	afternoon	51104	flown	before	active	feeding	15:50:09	16:01:00	0:10:51	10.85	15:31	16:01	30	0	0
bt71	bwte	f	pair	afternoon	51104	flown	during	active	feeding	16:01:00	16:01:52	0:00:52	0.866666667	16:01	16:17	16	0	0
bt71	bwte	f	pair	afternoon	51104	flown	during	overhead_vigilance	head_cocked	16:01:52	16:02:24	0:00:32	0.533333333	16:01	16:17	16	16	0
bt71	bwte	f	pair	afternoon	51104	flown	during	active	feeding	16:02:24	16:07:19	0:04:55	4.916666667	16:01	16:17	16	0	0
bt71	bwte	f	pair	afternoon	51104	flown	during	na	na	16:07:19	16:10:05	0:02:46	2.766666667	16:01	16:17	16	0	0
bt71	bwte	f	pair	afternoon	51104	flown	during	active	feeding	16:10:05	16:17:00	0:06:55	6.916666667	16:01	16:17	16	0	0
bt71	bwte	f	pair	afternoon	51104	flown	after	active	feeding	16:17:00	16:23:37	0:06:37	6.616666667	16:17	16:47	30	0	0
bt71	bwte	f	pair	afternoon	51104	flown	after	na	na	16:23:37	16:24:27	0:00:50	0.833333333	16:17	16:47	30	0	0
bt71	bwte	f	pair	afternoon	51104	flown	after	active	feeding	16:24:27	16:47:00	0:22:33	22.55	16:17	16:47	30	0	0
bt72	bwte	m	pair	afternoon	51104	control	before	active	feeding	15:32:09	15:41:04	0:08:55	8.916666667	15:31	16:01	30	0	0
bt72	bwte	m	pair	afternoon	51104	control	before	active	preening	15:41:04	15:41:10	0:00:06	0.1	15:31	16:01	30	0	0
bt72	bwte	m	pair	afternoon	51104	control	before	active	feeding	15:41:10	15:44:31	0:03:21	3.35	15:31	16:01	30	0	0
bt72	bwte	m	pair	afternoon	51104	control	during	active	feeding	16:05:00	16:07:46	0:02:46	2.766666667	16:01	16:17	16	0	0
bt72	bwte	m	pair	afternoon	51104	control	during	na	na	16:07:46	16:09:28	0:01:42	1.7	16:01	16:17	16	0	0
bt72	bwte	m	pair	afternoon	51104	control	during	active	feeding	16:09:28	16:09:46	0:00:18	0.3	16:01	16:17	16	0	0
bt72	bwte	m	pair	afternoon	51104	control	during	na	na	16:09:46	16:11:20	0:01:34	1.566666667	16:01	16:17	16	0	0
bt72	bwte	m	pair	afternoon	51104	control	during	active	feeding	16:11:20	16:16:30	0:05:10	5.166666667	16:01	16:17	16	0	0
bt72	bwte	m	pair	afternoon	51104	control	after	active	feeding	16:18:18	16:21:05	0:02:47	2.783333333	16:17	16:47	30	0	0
bt72	bwte	m	pair	afternoon	51104	control	after	overhead_vigilance	head_cocked	16:21:05	16:21:07	0:00:02	0.033333333	16:17	16:47	30	1	0
bt72	bwte	m	pair	afternoon	51104	control	after	active	feeding	16:21:07	16:27:06	0:05:59	5.983333333	16:17	16:47	30	0	0
bt72	bwte	m	pair	afternoon	51104	control	after	active	preening	16:27:06	16:28:30	0:01:24	1.4	16:17	16:47	30	0	0
bt72	bwte	m	pair	afternoon	51104	control	after	active	feeding	16:28:30	16:35:15	0:06:45	6.75	16:17	16:47	30	0	0
bt73	bwte	f	pair	afternoon	51104	control	before	active	feeding	15:32:09	15:44:31	0:12:22	12.36666667	15:31	16:01	30	0	0
bt73	bwte	f	pair	afternoon	51104	control	during	active	feeding	16:05:00	16:09:40	0:04:40	4.666666667	16:01	16:17	16	0	0
bt73	bwte	f	pair	afternoon	51104	control	during	overhead_vigilance	head_cocked	16:09:40	16:09:46	0:00:06	0.1	16:01	16:17	16	3	0
bt73	bwte	f	pair	afternoon	51104	control	during	na	na	16:09:46	16:11:57	0:02:11	2.183333333	16:01	16:17	16	0	0
bt73	bwte	f	pair	afternoon	51104	control	during	active	feeding	16:11:57	16:12:21	0:00:24	0.4	16:01	16:17	16	0	0
bt73	bwte	f	pair	afternoon	51104	control	during	na	na	16:12:21	16:13:49	0:01:28	1.466666667	16:01	16:17	16	0	0
bt73	bwte	f	pair	afternoon	51104	control	during	active	feeding	16:13:49	16:16:30	0:02:41	2.683333333	16:01	16:17	16	0	0
bt73	bwte	f	pair	afternoon	51104	control	after	active	feeding	16:18:18	16:35:15	0:16:57	16.95	16:17	16:47	30	0	0
bt74	bwte	m	pair	afternoon	51104	control	before	active	feeding	15:44:44	15:52:45	0:08:01	8.016666667	15:31	16:01	30	0	0
bt74	bwte	m	pair	afternoon	51104	control	before	active	swimming	15:52:45	15:53:51	0:01:06	1.1	15:31	16:01	30	0	0
bt74	bwte	m	pair	afternoon	51104	control	before	active	feeding	15:53:51	16:01:00	0:07:09	7.15	15:31	16:01	30	0	0
bt74	bwte	m	pair	afternoon	51104	control	during	active	feeding	16:01:00	16:02:23	0:01:23	1.383333333	16:01	16:17	16	0	0
bt75	bwte	f	pair	afternoon	51104	control	before	active	feeding	15:44:35	15:50:56	0:06:21	6.35	15:31	16:01	30	0	0
bt75	bwte	f	pair	afternoon	51104	control	before	na	na	15:50:56	15:51:28	0:00:32	0.533333333	15:31	16:01	30	0	0
bt75	bwte	f	pair	afternoon	51104	control	before	active	feeding	15:51:28	15:52:49	0:01:21	1.35	15:31	16:01	30	0	0
bt75	bwte	f	pair	afternoon	51104	control	before	na	na	15:52:49	15:54:08	0:01:19	1.316666667	15:31	16:01	30	0	0
bt75	bwte	f	pair	afternoon	51104	control	before	active	feeding	15:54:08	15:58:45	0:04:37	4.616666667	15:31	16:01	30	0	0
bt75	bwte	f	pair	afternoon	51104	control	before	na	na	15:58:45	16:00:10	0:01:25	1.416666667	15:31	16:01	30	0	0
bt75	bwte	f	pair	afternoon	51104	control	before	active	feeding	16:00:10	16:01:00	0:00:50	0.833333333	15:31	16:01	30	0	0
bt75	bwte	f	pair	afternoon	51104	control	during	active	feeding	16:01:00	16:02:23	0:01:23	1.383333333	16:01	16:17	16	0	0
sh28	nosh	m	single	morning	51501	control	before	none	sleeping	9:58:00	10:02:40	0:04:40	4.666666667	9:58	10:28	30	0	0
sh28	nosh	m	single	morning	51501	control	before	active	swimming	10:02:40	10:07:25	0:04:45	4.75	9:58	10:28	30	0	0
sh28	nosh	m	single	morning	51501	control	before	none	resting	10:07:25	10:08:13	0:00:48	0.8	9:58	10:28	30	0	0
sh28	nosh	m	single	morning	51501	control	before	none	sleeping	10:08:13	10:13:00	0:04:47	4.783333333	9:58	10:28	30	0	0
sh28	nosh	m	single	morning	51501	control	before	vigilant	head_popped	10:13:00	10:13:15	0:00:15	0.25	9:58	10:28	30	1	0
sh28	nosh	m	single	morning	51501	control	before	active	swimming	10:13:15	10:17:45	0:04:30	4.5	9:58	10:28	30	0	0
sh28	nosh	m	single	morning	51501	control	before	na	na	10:17:45	10:22:26	0:04:41	4.683333333	9:58	10:28	30	0	0
sh28	nosh	m	single	morning	51501	control	before	active	swimming	10:22:26	10:22:40	0:00:14	0.233333333	9:58	10:28	30	0	0
sh28	nosh	m	single	morning	51501	control	before	active	preening	10:22:40	10:24:05	0:01:25	1.416666667	9:58	10:28	30	0	0
sh28	nosh	m	single	morning	51501	control	before	none	resting	10:24:05	10:25:55	0:01:50	1.833333333	9:58	10:28	30	0	0
sh28	nosh	m	single	morning	51501	control	before	active	swimming	10:25:55	10:26:32	0:00:37	0.616666667	9:58	10:28	30	0	0
sh28	nosh	m	single	morning	51501	control	before	active	feeding	10:26:32	10:28:00	0:01:28	1.466666667	9:58	10:28	30	0	0
sh28	nosh	m	single	morning	51501	control	during	active	feeding	10:28:00	10:28:34	0:00:34	0.566666667	10:28	10:41	13	0	0
sh28	nosh	m	single	morning	51501	control	during	active	swimming	10:28:34	10:29:56	0:01:22	1.366666667	10:28	10:41	13	0	0
sh28	nosh	m	single	morning	51501	control	during	overhead_vigilance	head_cocked	10:29:56	10:29:58	0:00:02	0.033333333	10:28	10:41	13	1	0
sh28	nosh	m	single	morning	51501	control	during	active	swimming	10:29:58	10:33:40	0:03:42	3.7	10:28	10:41	13	0	0
sh28	nosh	m	single	morning	51501	control	during	active	preening	10:33:40	10:33:46	0:00:06	0.1	10:28	10:41	13	0	0
sh28	nosh	m	single	morning	51501	control	during	active	swimming	10:33:46	10:40:20	0:06:34	6.566666667	10:28	10:41	13	0	0
sh28	nosh	m	single	morning	51501	control	during	active	feeding	10:40:20	10:41:00	0:00:40	0.666666667	10:28	10:41	13	0	0
sh28	nosh	m	single	morning	51501	control	after	active	feeding	10:41:00	10:43:00	0:02:00	2	10:41	11:11	30	0	0
sh28	nosh	m	single	morning	51501	control	after	active	swimming	10:43:00	10:43:35	0:00:35	0.583333333	10:41	11:11	30	0	0
sh28	nosh	m	single	morning	51501	control	after	active	feeding	10:43:35	10:47:39	0:04:04	4.066666667	10:41	11:11	30	0	0
sh28	nosh	m	single	morning	51501	control	after	active	swimming	10:47:39	10:50:47	0:03:08	3.133333333	10:41	11:11	30	0	0
sh28	nosh	m	single	morning	51501	control	after	flush	flush_territorial	10:50:47	10:50:49	0:00:02	0.033333333	10:41	11:11	30	0	1
sh28	nosh	m	single	morning	51501	control	after	active	swimming	10:53:36	10:57:38	0:04:02	4.033333333	10:41	11:11	30	0	0
sh28	nosh	m	single	morning	51501	control	after	active	feeding	10:57:38	11:00:33	0:02:55	2.916666667	10:41	11:11	30	0	0
sh28	nosh	m	single	morning	51501	control	after	active	swimming	11:00:33	11:02:52	0:02:19	2.316666667	10:41	11:11	30	0	0
sh28	nosh	m	single	morning	51501	control	after	none	sleeping	11:02:52	11:11:00	0:08:08	8.133333333	10:41	11:11	30	0	0
sh29	nosh	m	pair	mid_day	51502	flown	before	active	preening	12:05:00	12:05:16	0:00:16	0.266666667	12:04	12:34	30	0	0
sh29	nosh	m	pair	mid_day	51502	flown	before	active	breeding	12:05:16	12:05:37	0:00:21	0.35	12:04	12:34	30	0	0
sh29	nosh	m	pair	mid_day	51502	flown	before	active	feeding	12:05:37	12:06:41	0:01:04	1.066666667	12:04	12:34	30	0	0
sh29	nosh	m	pair	mid_day	51502	flown	before	active	preening	12:06:41	12:08:37	0:01:56	1.933333333	12:04	12:34	30	0	0
sh29	nosh	m	pair	mid_day	51502	flown	before	na	na	12:08:37	12:11:05	0:02:28	2.466666667	12:04	12:34	30	0	0
sh29	nosh	m	pair	mid_day	51502	flown	before	active	swimming	12:11:05	12:11:16	0:00:11	0.183333333	12:04	12:34	30	0	0
sh29	nosh	m	pair	mid_day	51502	flown	before	active	feeding	12:11:16	12:14:07	0:02:51	2.85	12:04	12:34	30	0	0
sh29	nosh	m	pair	mid_day	51502	flown	before	active	preening	12:14:07	12:16:45	0:02:38	2.633333333	12:04	12:34	30	0	0
sh29	nosh	m	pair	mid_day	51502	flown	before	active	swimming	12:16:45	12:17:09	0:00:24	0.4	12:04	12:34	30	0	0
sh29	nosh	m	pair	mid_day	51502	flown	before	active	feeding	12:17:09	12:25:06	0:07:57	7.95	12:04	12:34	30	0	0
sh29	nosh	m	pair	mid_day	51502	flown	before	active	preening	12:25:06	12:29:04	0:03:58	3.966666667	12:04	12:34	30	0	0
sh29	nosh	m	pair	mid_day	51502	flown	before	none	sleeping	12:29:04	12:34:00	0:04:56	4.933333333	12:04	12:34	30	0	0
sh29	nosh	m	pair	mid_day	51502	flown	during	none	sleeping	12:34:00	12:35:17	0:01:17	1.283333333	12:34	12:47	13	0	0
sh29	nosh	m	pair	mid_day	51502	flown	during	active	preening	12:35:17	12:35:31	0:00:14	0.233333333	12:34	12:47	13	0	0
sh29	nosh	m	pair	mid_day	51502	flown	during	overhead_vigilance	head_cocked	12:35:31	12:35:36	0:00:05	0.083333333	12:34	12:47	13	2	0
sh29	nosh	m	pair	mid_day	51502	flown	during	active	preening	12:35:36	12:36:32	0:00:56	0.933333333	12:34	12:47	13	0	0
sh29	nosh	m	pair	mid_day	51502	flown	during	overhead_vigilance	head_cocked	12:36:32	12:36:50	0:00:18	0.3	12:34	12:47	13	8	0
sh29	nosh	m	pair	mid_day	51502	flown	during	active	preening	12:36:50	12:43:46	0:06:56	6.933333333	12:34	12:47	13	0	0
sh29	nosh	m	pair	mid_day	51502	flown	during	none	sleeping	12:43:46	12:47:00	0:03:14	3.233333333	12:34	12:47	13	0	0
sh29	nosh	m	pair	mid_day	51502	flown	after	none	sleeping	12:47:00	12:50:44	0:03:44	3.733333333	12:47	13:17	30	0	0
sh29	nosh	m	pair	mid_day	51502	flown	after	active	preening	12:50:44	12:52:24	0:01:40	1.666666667	12:47	13:17	30	0	0
sh29	nosh	m	pair	mid_day	51502	flown	after	active	feeding	12:52:24	12:58:22	0:05:58	5.966666667	12:47	13:17	30	0	0
sh29	nosh	m	pair	mid_day	51502	flown	after	active	preening	12:58:22	13:03:26	0:05:04	5.066666667	12:47	13:17	30	0	0
sh29	nosh	m	pair	mid_day	51502	flown	after	active	breeding	13:03:26	13:03:45	0:00:19	0.316666667	12:47	13:17	30	0	0
sh29	nosh	m	pair	mid_day	51502	flown	after	na	na	13:03:45	13:04:41	0:00:56	0.933333333	12:47	13:17	30	0	0
sh29	nosh	m	pair	mid_day	51502	flown	after	active	feeding	13:04:41	13:09:24	0:04:43	4.716666667	12:47	13:17	30	0	0
sh29	nosh	m	pair	mid_day	51502	flown	after	active	breeding	13:09:24	13:11:11	0:01:47	1.783333333	12:47	13:17	30	0	0
sh29	nosh	m	pair	mid_day	51502	flown	after	active	feeding	13:11:11	13:17:00	0:05:49	5.816666667	12:47	13:17	30	0	0
sh30	nosh	f	pair	mid_day	51502	flown	before	active	feeding	12:05:28	12:06:42	0:01:14	1.233333333	12:04	12:34	30	0	0
sh30	nosh	f	pair	mid_day	51502	flown	before	na	na	12:06:42	12:10:11	0:03:29	3.483333333	12:04	12:34	30	0	0
sh30	nosh	f	pair	mid_day	51502	flown	before	active	feeding	12:10:11	12:12:41	0:02:30	2.5	12:04	12:34	30	0	0
sh30	nosh	f	pair	mid_day	51502	flown	before	na	na	12:12:41	12:21:33	0:08:52	8.866666667	12:04	12:34	30	0	0
sh30	nosh	f	pair	mid_day	51502	flown	before	none	sleeping	12:21:33	12:32:23	0:10:50	10.83333333	12:04	12:34	30	0	0
sh30	nosh	f	pair	mid_day	51502	flown	before	active	preening	12:32:23	12:34:00	0:01:37	1.616666667	12:04	12:34	30	0	0
sh30	nosh	f	pair	mid_day	51502	flown	during	active	preening	12:34:00	12:35:31	0:01:31	1.516666667	12:34	12:47	13	0	0
sh30	nosh	f	pair	mid_day	51502	flown	during	overhead_vigilance	head_cocked	12:35:31	12:35:35	0:00:04	0.066666667	12:34	12:47	13	2	0
sh30	nosh	f	pair	mid_day	51502	flown	during	active	preening	12:35:35	12:37:04	0:01:29	1.483333333	12:34	12:47	13	0	0
sh30	nosh	f	pair	mid_day	51502	flown	during	active	feeding	12:37:04	12:39:27	0:02:23	2.383333333	12:34	12:47	13	0	0
sh30	nosh	f	pair	mid_day	51502	flown	during	na	na	12:39:27	12:47:00	0:07:33	7.55	12:34	12:47	13	0	0
sh30	nosh	f	pair	mid_day	51502	flown	after	na	na	12:47:00	12:51:27	0:04:27	4.45	12:47	13:17	30	0	0
sh30	nosh	f	pair	mid_day	51502	flown	after	active	feeding	12:51:27	12:51:50	0:00:23	0.383333333	12:47	13:17	30	0	0
sh30	nosh	f	pair	mid_day	51502	flown	after	active	preening	12:51:50	12:58:01	0:06:11	6.183333333	12:47	13:17	30	0	0
sh30	nosh	f	pair	mid_day	51502	flown	after	vigilant	head_popped	12:58:01	12:58:43	0:00:42	0.7	12:47	13:17	30	1	0
sh30	nosh	f	pair	mid_day	51502	flown	after	active	preening	12:58:43	13:01:42	0:02:59	2.983333333	12:47	13:17	30	0	0
sh30	nosh	f	pair	mid_day	51502	flown	after	na	na	13:01:42	13:03:51	0:02:09	2.15	12:47	13:17	30	0	0
sh30	nosh	f	pair	mid_day	51502	flown	after	none	sleeping	13:03:51	13:04:41	0:00:50	0.833333333	12:47	13:17	30	0	0
sh30	nosh	f	pair	mid_day	51502	flown	after	na	na	13:04:41	13:12:39	0:07:58	7.966666667	12:47	13:17	30	0	0
sh30	nosh	f	pair	mid_day	51502	flown	after	active	feeding	13:12:39	13:17:00	0:04:21	4.35	12:47	13:17	30	0	0
bt76	bwte	m	pair	mid_day	51502	control	before	none	sleeping	12:04:00	12:17:54	0:13:54	13.9	12:04	12:34	30	0	0
bt76	bwte	m	pair	mid_day	51502	control	before	active	preening	12:17:54	12:18:14	0:00:20	0.333333333	12:04	12:34	30	0	0
bt76	bwte	m	pair	mid_day	51502	control	before	none	sleeping	12:18:14	12:23:01	0:04:47	4.783333333	12:04	12:34	30	0	0
bt76	bwte	m	pair	mid_day	51502	control	before	active	feeding	12:23:01	12:32:43	0:09:42	9.7	12:04	12:34	30	0	0
bt76	bwte	m	pair	mid_day	51502	control	before	na	na	12:32:43	12:34:00	0:01:17	1.283333333	12:04	12:34	30	0	0
bt76	bwte	m	pair	mid_day	51502	control	during	na	na	12:34:00	12:37:08	0:03:08	3.133333333	12:34	12:47	13	0	0
bt76	bwte	m	pair	mid_day	51502	control	during	active	feeding	12:37:08	12:41:39	0:04:31	4.516666667	12:34	12:47	13	0	0
bt76	bwte	m	pair	mid_day	51502	control	during	na	na	12:41:39	12:44:54	0:03:15	3.25	12:34	12:47	13	0	0
bt76	bwte	m	pair	mid_day	51502	control	during	active	feeding	12:44:54	12:47:00	0:02:06	2.1	12:34	12:47	13	0	0
bt76	bwte	m	pair	mid_day	51502	control	after	active	feeding	12:47:00	12:47:36	0:00:36	0.6	12:47	13:17	30	0	0
bt76	bwte	m	pair	mid_day	51502	control	after	na	na	12:47:36	12:56:23	0:08:47	8.783333333	12:47	13:17	30	0	0
bt76	bwte	m	pair	mid_day	51502	control	after	active	feeding	12:56:23	13:07:55	0:11:32	11.53333333	12:47	13:17	30	0	0
bt76	bwte	m	pair	mid_day	51502	control	after	na	na	13:07:55	13:11:27	0:03:32	3.533333333	12:47	13:17	30	0	0
bt76	bwte	m	pair	mid_day	51502	control	after	active	feeding	13:11:27	13:14:36	0:03:09	3.15	12:47	13:17	30	0	0
bt76	bwte	m	pair	mid_day	51502	control	after	active	breeding	13:14:36	13:14:49	0:00:13	0.216666667	12:47	13:17	30	0	0
bt77	bwte	f	pair	mid_day	51502	control	before	none	sleeping	12:04:00	12:22:54	0:18:54	18.9	12:04	12:34	30	0	0
bt77	bwte	f	pair	mid_day	51502	control	before	active	feeding	12:22:54	12:23:51	0:00:57	0.95	12:04	12:34	30	0	0
bt77	bwte	f	pair	mid_day	51502	control	before	na	na	12:23:51	12:25:48	0:01:57	1.95	12:04	12:34	30	0	0
bt77	bwte	f	pair	mid_day	51502	control	before	active	feeding	12:25:48	12:33:29	0:07:41	7.683333333	12:04	12:34	30	0	0
bt77	bwte	f	pair	mid_day	51502	control	before	na	na	12:33:29	12:34:00	0:00:31	0.516666667	12:04	12:34	30	0	0
bt77	bwte	f	pair	mid_day	51502	control	during	na	na	12:34:00	12:36:32	0:02:32	2.533333333	12:34	12:47	13	0	0
bt77	bwte	f	pair	mid_day	51502	control	during	active	feeding	12:36:32	12:37:19	0:00:47	0.783333333	12:34	12:47	13	0	0
bt77	bwte	f	pair	mid_day	51502	control	during	active	preening	12:37:19	12:37:21	0:00:02	0.033333333	12:34	12:47	13	0	0
bt77	bwte	f	pair	mid_day	51502	control	during	active	feeding	12:37:21	12:40:20	0:02:59	2.983333333	12:34	12:47	13	0	0
bt77	bwte	f	pair	mid_day	51502	control	during	na	na	12:40:20	12:44:54	0:04:34	4.566666667	12:34	12:47	13	0	0
bt77	bwte	f	pair	mid_day	51502	control	during	active	feeding	12:44:54	12:47:00	0:02:06	2.1	12:34	12:47	13	0	0
bt77	bwte	f	pair	mid_day	51502	control	after	active	feeding	12:47:00	12:47:36	0:00:36	0.6	12:47	13:17	30	0	0
bt77	bwte	f	pair	mid_day	51502	control	after	na	na	12:47:36	12:56:09	0:08:33	8.55	12:47	13:17	30	0	0
bt77	bwte	f	pair	mid_day	51502	control	after	active	feeding	12:56:09	13:07:55	0:11:46	11.76666667	12:47	13:17	30	0	0
bt77	bwte	f	pair	mid_day	51502	control	after	na	na	13:07:55	13:11:27	0:03:32	3.533333333	12:47	13:17	30	0	0
bt77	bwte	f	pair	mid_day	51502	control	after	active	preening	13:11:27	13:14:36	0:03:09	3.15	12:47	13:17	30	0	0
bt77	bwte	f	pair	mid_day	51502	control	after	active	breeding	13:14:36	13:14:53	0:00:17	0.283333333	12:47	13:17	30	0	0
bt77	bwte	f	pair	mid_day	51502	control	after	active	preening	13:14:53	13:17:00	0:02:07	2.116666667	12:47	13:17	30	0	0
sh31	nosh	m	pair	afternoon	51503	flown	before	active	feeding	14:02:00	14:03:21	0:01:21	1.35	14:02	14:32	30	0	0
sh31	nosh	m	pair	afternoon	51503	flown	before	active	breeding	14:03:21	14:03:56	0:00:35	0.583333333	14:02	14:32	30	0	0
sh31	nosh	m	pair	afternoon	51503	flown	before	active	feeding	14:03:56	14:08:13	0:04:17	4.283333333	14:02	14:32	30	0	0
sh31	nosh	m	pair	afternoon	51503	flown	before	active	breeding	14:08:13	14:10:08	0:01:55	1.916666667	14:02	14:32	30	0	0
sh31	nosh	m	pair	afternoon	51503	flown	before	na	na	14:10:08	14:11:31	0:01:23	1.383333333	14:02	14:32	30	0	0
sh31	nosh	m	pair	afternoon	51503	flown	before	active	feeding	14:11:31	14:12:23	0:00:52	0.866666667	14:02	14:32	30	0	0
sh31	nosh	m	pair	afternoon	51503	flown	before	active	preening	14:12:23	14:14:18	0:01:55	1.916666667	14:02	14:32	30	0	0
sh31	nosh	m	pair	afternoon	51503	flown	before	active	swimming	14:14:18	14:15:13	0:00:55	0.916666667	14:02	14:32	30	0	0
sh31	nosh	m	pair	afternoon	51503	flown	before	active	preening	14:15:13	14:15:44	0:00:31	0.516666667	14:02	14:32	30	0	0
sh31	nosh	m	pair	afternoon	51503	flown	before	active	feeding	14:15:44	14:20:19	0:04:35	4.583333333	14:02	14:32	30	0	0
sh31	nosh	m	pair	afternoon	51503	flown	before	na	na	14:20:19	14:20:55	0:00:36	0.6	14:02	14:32	30	0	0
sh31	nosh	m	pair	afternoon	51503	flown	before	active	feeding	14:20:55	14:32:00	0:11:05	11.08333333	14:02	14:32	30	0	0
sh31	nosh	m	pair	afternoon	51503	flown	during	active	feeding	14:32:00	14:39:34	0:07:34	7.566666667	14:32	14:50	18	0	0
sh31	nosh	m	pair	afternoon	51503	flown	during	active	swimming	14:39:34	14:40:12	0:00:38	0.633333333	14:32	14:50	18	0	0
sh31	nosh	m	pair	afternoon	51503	flown	during	active	feeding	14:40:12	14:45:10	0:04:58	4.966666667	14:32	14:50	18	0	0
sh31	nosh	m	pair	afternoon	51503	flown	during	active	preening	14:45:10	14:46:02	0:00:52	0.866666667	14:32	14:50	18	0	0
sh31	nosh	m	pair	afternoon	51503	flown	during	active	feeding	14:46:02	14:50:00	0:03:58	3.966666667	14:32	14:50	18	0	0
sh31	nosh	m	pair	afternoon	51503	flown	after	active	feeding	14:50:00	14:50:35	0:00:35	0.583333333	14:50	15:20	30	0	0
sh31	nosh	m	pair	afternoon	51503	flown	after	active	breeding	14:50:35	14:50:42	0:00:07	0.116666667	14:50	15:20	30	0	0
sh31	nosh	m	pair	afternoon	51503	flown	after	flush	flush_territorial	14:50:42	14:50:44	0:00:02	0.033333333	14:50	15:20	30	0	1
sh31	nosh	m	pair	afternoon	51503	flown	after	na	na	14:50:44	14:51:44	0:01:00	1	14:50	15:20	30	0	0
sh31	nosh	m	pair	afternoon	51503	flown	after	active	feeding	14:51:44	15:08:41	0:16:57	16.95	14:50	15:20	30	0	0
sh31	nosh	m	pair	afternoon	51503	flown	after	active	breeding	15:08:41	15:08:51	0:00:10	0.166666667	14:50	15:20	30	0	0
sh31	nosh	m	pair	afternoon	51503	flown	after	active	feeding	15:08:51	15:18:24	0:09:33	9.55	14:50	15:20	30	0	0
sh32	nosh	f	pair	afternoon	51503	flown	before	active	feeding	14:02:00	14:09:48	0:07:48	7.8	14:02	14:32	30	0	0
sh32	nosh	f	pair	afternoon	51503	flown	before	na	na	14:09:48	14:24:34	0:14:46	14.76666667	14:02	14:32	30	0	0
sh32	nosh	f	pair	afternoon	51503	flown	before	active	feeding	14:24:34	14:26:08	0:01:34	1.566666667	14:02	14:32	30	0	0
sh32	nosh	f	pair	afternoon	51503	flown	before	active	preening	14:26:08	14:26:20	0:00:12	0.2	14:02	14:32	30	0	0
sh32	nosh	f	pair	afternoon	51503	flown	before	na	na	14:26:20	14:28:05	0:01:45	1.75	14:02	14:32	30	0	0
sh32	nosh	f	pair	afternoon	51503	flown	before	active	feeding	14:28:05	14:32:00	0:03:55	3.916666667	14:02	14:32	30	0	0
sh32	nosh	f	pair	afternoon	51503	flown	during	active	feeding	14:32:00	14:34:12	0:02:12	2.2	14:32	14:50	18	0	0
sh32	nosh	f	pair	afternoon	51503	flown	during	active	preening	14:34:12	14:35:02	0:00:50	0.833333333	14:32	14:50	18	0	0
sh32	nosh	f	pair	afternoon	51503	flown	during	active	feeding	14:35:02	14:35:58	0:00:56	0.933333333	14:32	14:50	18	0	0
sh32	nosh	f	pair	afternoon	51503	flown	during	overhead_vigilance	head_cocked	14:35:58	14:36:00	0:00:02	0.033333333	14:32	14:50	18	1	0
sh32	nosh	f	pair	afternoon	51503	flown	during	active	feeding	14:36:00	14:39:34	0:03:34	3.566666667	14:32	14:50	18	0	0
sh32	nosh	f	pair	afternoon	51503	flown	during	na	na	14:39:34	14:40:01	0:00:27	0.45	14:32	14:50	18	0	0
sh32	nosh	f	pair	afternoon	51503	flown	during	active	feeding	14:40:01	14:45:10	0:05:09	5.15	14:32	14:50	18	0	0
sh32	nosh	f	pair	afternoon	51503	flown	during	active	preening	14:45:10	14:46:02	0:00:52	0.866666667	14:32	14:50	18	0	0
sh32	nosh	f	pair	afternoon	51503	flown	during	active	feeding	14:46:02	14:50:00	0:03:58	3.966666667	14:32	14:50	18	0	0
sh32	nosh	f	pair	afternoon	51503	flown	after	active	feeding	14:50:00	14:50:35	0:00:35	0.583333333	14:50	15:20	30	0	0
sh32	nosh	f	pair	afternoon	51503	flown	after	active	breeding	14:50:35	14:50:42	0:00:07	0.116666667	14:50	15:20	30	0	0
sh32	nosh	f	pair	afternoon	51503	flown	after	flush	flush_territorial	14:50:42	14:50:44	0:00:02	0.033333333	14:50	15:20	30	0	1
sh32	nosh	f	pair	afternoon	51503	flown	after	na	na	14:50:44	14:51:44	0:01:00	1	14:50	15:20	30	0	0
sh32	nosh	f	pair	afternoon	51503	flown	after	active	feeding	14:51:44	14:53:18	0:01:34	1.566666667	14:50	15:20	30	0	0
sh32	nosh	f	pair	afternoon	51503	flown	after	overhead_vigilance	head_cocked	14:53:18	14:53:20	0:00:02	0.033333333	14:50	15:20	30	1	0
sh32	nosh	f	pair	afternoon	51503	flown	after	active	feeding	14:53:20	15:18:24	0:25:04	25.06666667	14:50	15:20	30	0	0
bt78	bwte	m	pair	afternoon	51503	control	during	active	feeding	14:33:44	14:34:11	0:00:27	0.45	14:32	14:50	18	0	0
bt78	bwte	m	pair	afternoon	51503	control	during	overhead_vigilance	head_cocked	14:34:11	14:34:16	0:00:05	0.083333333	14:32	14:50	18	2	0
bt78	bwte	m	pair	afternoon	51503	control	during	active	preening	14:34:16	14:35:48	0:01:32	1.533333333	14:32	14:50	18	0	0
bt78	bwte	m	pair	afternoon	51503	control	during	active	feeding	14:35:48	14:36:57	0:01:09	1.15	14:32	14:50	18	0	0
bt78	bwte	m	pair	afternoon	51503	control	during	active	feeding	14:42:37	14:46:30	0:03:53	3.883333333	14:32	14:50	18	0	0
bt78	bwte	m	pair	afternoon	51503	control	during	active	preening	14:46:30	14:47:02	0:00:32	0.533333333	14:32	14:50	18	0	0
bt78	bwte	m	pair	afternoon	51503	control	during	active	feeding	14:47:02	14:47:54	0:00:52	0.866666667	14:32	14:50	18	0	0
bt78	bwte	m	pair	afternoon	51503	control	during	na	na	14:47:54	14:48:56	0:01:02	1.033333333	14:32	14:50	18	0	0
bt78	bwte	m	pair	afternoon	51503	control	during	active	feeding	14:48:56	14:50:00	0:01:04	1.066666667	14:32	14:50	18	0	0
bt78	bwte	m	pair	afternoon	51503	control	after	active	feeding	14:50:00	14:50:16	0:00:16	0.266666667	14:50	15:20	30	0	0
bt78	bwte	m	pair	afternoon	51503	control	after	flush	flush_other	14:50:16	14:50:18	0:00:02	0.033333333	14:50	15:20	30	0	1
bt78	bwte	m	pair	afternoon	51503	control	after	active	swimming	14:55:17	14:57:05	0:01:48	1.8	14:50	15:20	30	0	0
bt78	bwte	m	pair	afternoon	51503	control	after	active	preening	14:57:05	14:59:58	0:02:53	2.883333333	14:50	15:20	30	0	0
bt78	bwte	m	pair	afternoon	51503	control	after	none	sleeping	14:59:58	15:04:02	0:04:04	4.066666667	14:50	15:20	30	0	0
bt78	bwte	m	pair	afternoon	51503	control	after	active	feeding	15:04:02	15:06:08	0:02:06	2.1	14:50	15:20	30	0	0
bt78	bwte	m	pair	afternoon	51503	control	after	na	na	15:06:08	15:09:55	0:03:47	3.783333333	14:50	15:20	30	0	0
bt78	bwte	m	pair	afternoon	51503	control	after	active	feeding	15:09:55	15:20:00	0:10:05	10.08333333	14:50	15:20	30	0	0
bt79	bwte	f	pair	afternoon	51503	control	during	active	feeding	14:33:44	14:34:11	0:00:27	0.45	14:32	14:50	18	0	0
bt79	bwte	f	pair	afternoon	51503	control	during	overhead_vigilance	head_cocked	14:34:11	14:34:13	0:00:02	0.033333333	14:32	14:50	18	1	0
bt79	bwte	f	pair	afternoon	51503	control	during	active	feeding	14:34:13	14:34:37	0:00:24	0.4	14:32	14:50	18	0	0
bt79	bwte	f	pair	afternoon	51503	control	during	na	na	14:34:37	14:35:53	0:01:16	1.266666667	14:32	14:50	18	0	0
bt79	bwte	f	pair	afternoon	51503	control	during	active	feeding	14:42:37	14:46:30	0:03:53	3.883333333	14:32	14:50	18	0	0
bt79	bwte	f	pair	afternoon	51503	control	during	na	na	14:46:30	14:47:34	0:01:04	1.066666667	14:32	14:50	18	0	0
bt79	bwte	f	pair	afternoon	51503	control	during	active	feeding	14:47:34	14:47:54	0:00:20	0.333333333	14:32	14:50	18	0	0
bt79	bwte	f	pair	afternoon	51503	control	during	na	na	14:47:54	14:48:56	0:01:02	1.033333333	14:32	14:50	18	0	0
bt79	bwte	f	pair	afternoon	51503	control	during	active	feeding	14:48:56	14:50:00	0:01:04	1.066666667	14:32	14:50	18	0	0
bt79	bwte	f	pair	afternoon	51503	control	after	active	feeding	14:50:00	14:50:16	0:00:16	0.266666667	14:50	15:20	30	0	0
bt79	bwte	f	pair	afternoon	51503	control	after	flush	flush_other	14:50:16	14:50:18	0:00:02	0.033333333	14:50	15:20	30	0	1
bt79	bwte	f	pair	afternoon	51503	control	after	active	feeding	15:09:55	15:10:46	0:00:51	0.85	14:50	15:20	30	0	0
bt79	bwte	f	pair	afternoon	51503	control	after	overhead_vigilance	head_cocked	15:10:46	15:10:52	0:00:06	0.1	14:50	15:20	30	3	0
bt79	bwte	f	pair	afternoon	51503	control	after	active	feeding	15:10:52	15:20:00	0:09:08	9.133333333	14:50	15:20	30	0	0
sh33	nosh	m	pair	afternoon	51503	control	during	active	swimming	14:37:13	14:37:20	0:00:07	0.116666667	14:32	14:50	18	0	0
sh33	nosh	m	pair	afternoon	51503	control	during	active	preening	14:37:20	14:37:51	0:00:31	0.516666667	14:32	14:50	18	0	0
sh33	nosh	m	pair	afternoon	51503	control	during	active	swimming	14:37:51	14:39:47	0:01:56	1.933333333	14:32	14:50	18	0	0
sh33	nosh	m	pair	afternoon	51503	control	during	active	preening	14:39:47	14:40:34	0:00:47	0.783333333	14:32	14:50	18	0	0
sh33	nosh	m	pair	afternoon	51503	control	during	vigilant	head_popped	14:40:34	14:40:52	0:00:18	0.3	14:32	14:50	18	1	0
sh33	nosh	m	pair	afternoon	51503	control	during	flush	flush_other	14:40:52	14:40:54	0:00:02	0.033333333	14:32	14:50	18	0	1
sh34	nosh	f	pair	afternoon	51503	control	during	active	swimming	14:37:13	14:37:28	0:00:15	0.25	14:32	14:50	18	0	0
sh34	nosh	f	pair	afternoon	51503	control	during	active	preening	14:37:28	14:37:48	0:00:20	0.333333333	14:32	14:50	18	0	0
sh34	nosh	f	pair	afternoon	51503	control	during	active	swimming	14:37:48	14:39:18	0:01:30	1.5	14:32	14:50	18	0	0
sh34	nosh	f	pair	afternoon	51503	control	during	na	na	14:39:18	14:40:50	0:01:32	1.533333333	14:32	14:50	18	0	0
sh34	nosh	f	pair	afternoon	51503	control	during	vigilant	head_popped	14:40:50	14:40:52	0:00:02	0.033333333	14:32	14:50	18	1	0
sh34	nosh	f	pair	afternoon	51503	control	during	flush	flush_other	14:40:52	14:40:54	0:00:02	0.033333333	14:32	14:50	18	0	1
bt80	bwte	m	pair	afternoon	51504	flown	before	active	feeding	16:30:17	16:49:39	0:19:22	19.36666667	16:23	16:53	30	0	0
bt80	bwte	m	pair	afternoon	51504	flown	before	active	preening	16:49:39	16:50:02	0:00:23	0.383333333	16:23	16:53	30	0	0
bt80	bwte	m	pair	afternoon	51504	flown	before	active	feeding	16:50:02	16:52:17	0:02:15	2.25	16:23	16:53	30	0	0
bt80	bwte	m	pair	afternoon	51504	flown	before	active	preening	16:52:17	16:52:45	0:00:28	0.466666667	16:23	16:53	30	0	0
bt80	bwte	m	pair	afternoon	51504	flown	before	active	feeding	16:52:45	16:53:00	0:00:15	0.25	16:23	16:53	30	0	0
bt80	bwte	m	pair	afternoon	51504	flown	during	active	feeding	16:53:00	16:53:25	0:00:25	0.416666667	16:53	17:06	13	0	0
bt80	bwte	m	pair	afternoon	51504	flown	during	na	na	16:53:25	16:54:18	0:00:53	0.883333333	16:53	17:06	13	0	0
bt80	bwte	m	pair	afternoon	51504	flown	during	active	feeding	16:54:18	16:55:18	0:01:00	1	16:53	17:06	13	0	0
bt80	bwte	m	pair	afternoon	51504	flown	during	overhead_vigilance	head_cocked	16:55:18	16:55:30	0:00:12	0.2	16:53	17:06	13	6	0
bt80	bwte	m	pair	afternoon	51504	flown	during	active	feeding	16:55:30	16:58:02	0:02:32	2.533333333	16:53	17:06	13	0	0
bt80	bwte	m	pair	afternoon	51504	flown	during	na	na	16:58:02	16:58:43	0:00:41	0.683333333	16:53	17:06	13	0	0
bt80	bwte	m	pair	afternoon	51504	flown	during	active	breeding	16:58:43	16:59:03	0:00:20	0.333333333	16:53	17:06	13	0	0
bt80	bwte	m	pair	afternoon	51504	flown	during	active	feeding	16:59:03	17:06:00	0:06:57	6.95	16:53	17:06	13	0	0
bt80	bwte	m	pair	afternoon	51504	flown	after	active	feeding	17:06:00	17:07:48	0:01:48	1.8	17:06	17:36	30	0	0
bt80	bwte	m	pair	afternoon	51504	flown	after	active	breeding	17:07:48	17:08:48	0:01:00	1	17:06	17:36	30	0	0
bt80	bwte	m	pair	afternoon	51504	flown	after	active	feeding	17:08:48	17:15:48	0:07:00	7	17:06	17:36	30	0	0
bt80	bwte	m	pair	afternoon	51504	flown	after	active	preening	17:15:48	17:17:18	0:01:30	1.5	17:06	17:36	30	0	0
bt80	bwte	m	pair	afternoon	51504	flown	after	active	feeding	17:17:18	17:31:43	0:14:25	14.41666667	17:06	17:36	30	0	0
bt80	bwte	m	pair	afternoon	51504	flown	after	active	swimming	17:31:43	17:32:46	0:01:03	1.05	17:06	17:36	30	0	0
bt80	bwte	m	pair	afternoon	51504	flown	after	active	feeding	17:32:46	17:36:00	0:03:14	3.233333333	17:06	17:36	30	0	0
bt81	bwte	f	pair	afternoon	51504	flown	before	active	feeding	16:30:17	16:40:05	0:09:48	9.8	16:23	16:53	30	0	0
bt81	bwte	f	pair	afternoon	51504	flown	before	na	na	16:40:05	16:41:36	0:01:31	1.516666667	16:23	16:53	30	0	0
bt81	bwte	f	pair	afternoon	51504	flown	before	active	feeding	16:41:36	16:53:00	0:11:24	11.4	16:23	16:53	30	0	0
bt81	bwte	f	pair	afternoon	51504	flown	during	active	feeding	16:53:00	16:53:54	0:00:54	0.9	16:53	17:06	13	0	0
bt81	bwte	f	pair	afternoon	51504	flown	during	overhead_vigilance	head_cocked	16:53:54	16:54:02	0:00:08	0.133333333	16:53	17:06	13	4	0
bt81	bwte	f	pair	afternoon	51504	flown	during	active	feeding	16:54:02	16:55:18	0:01:16	1.266666667	16:53	17:06	13	0	0
bt81	bwte	f	pair	afternoon	51504	flown	during	overhead_vigilance	head_cocked	16:55:18	16:55:22	0:00:04	0.066666667	16:53	17:06	13	2	0
bt81	bwte	f	pair	afternoon	51504	flown	during	active	feeding	16:55:22	17:06:00	0:10:38	10.63333333	16:53	17:06	13	0	0
bt81	bwte	f	pair	afternoon	51504	flown	after	active	feeding	17:06:00	17:25:30	0:19:30	19.5	17:06	17:36	30	0	0
bt81	bwte	f	pair	afternoon	51504	flown	after	na	na	17:25:30	17:29:16	0:03:46	3.766666667	17:06	17:36	30	0	0
bt81	bwte	f	pair	afternoon	51504	flown	after	active	feeding	17:29:16	17:31:43	0:02:27	2.45	17:06	17:36	30	0	0
bt81	bwte	f	pair	afternoon	51504	flown	after	active	swimming	17:31:43	17:32:46	0:01:03	1.05	17:06	17:36	30	0	0
bt81	bwte	f	pair	afternoon	51504	flown	after	active	feeding	17:32:46	17:36:00	0:03:14	3.233333333	17:06	17:36	30	0	0
bt82	bwte	m	pair	afternoon	51504	control	before	active	feeding	16:23:00	16:27:21	0:04:21	4.35	16:23	16:53	30	0	0
bt82	bwte	m	pair	afternoon	51504	control	before	active	swimming	16:27:21	16:28:04	0:00:43	0.716666667	16:23	16:53	30	0	0
bt82	bwte	m	pair	afternoon	51504	control	before	active	feeding	16:28:04	16:39:02	0:10:58	10.96666667	16:23	16:53	30	0	0
bt82	bwte	m	pair	afternoon	51504	control	before	active	breeding	16:39:02	16:39:04	0:00:02	0.033333333	16:23	16:53	30	0	0
bt82	bwte	m	pair	afternoon	51504	control	before	active	feeding	16:39:04	16:40:15	0:01:11	1.183333333	16:23	16:53	30	0	0
bt82	bwte	m	pair	afternoon	51504	control	before	active	breeding	16:40:15	16:40:27	0:00:12	0.2	16:23	16:53	30	0	0
bt82	bwte	m	pair	afternoon	51504	control	before	active	feeding	16:40:27	16:50:50	0:10:23	10.38333333	16:23	16:53	30	0	0
bt82	bwte	m	pair	afternoon	51504	control	before	active	preening	16:50:50	16:51:20	0:00:30	0.5	16:23	16:53	30	0	0
bt82	bwte	m	pair	afternoon	51504	control	before	active	feeding	16:51:20	16:51:46	0:00:26	0.433333333	16:23	16:53	30	0	0
bt82	bwte	m	pair	afternoon	51504	control	before	na	na	16:51:46	16:53:00	0:01:14	1.233333333	16:23	16:53	30	0	0
bt82	bwte	m	pair	afternoon	51504	control	during	na	na	16:53:00	16:53:38	0:00:38	0.633333333	16:53	17:06	13	0	0
bt82	bwte	m	pair	afternoon	51504	control	during	active	feeding	16:53:38	16:55:43	0:02:05	2.083333333	16:53	17:06	13	0	0
bt82	bwte	m	pair	afternoon	51504	control	during	active	breeding	16:55:43	16:56:47	0:01:04	1.066666667	16:53	17:06	13	0	0
bt82	bwte	m	pair	afternoon	51504	control	during	active	swimming	16:56:47	16:57:40	0:00:53	0.883333333	16:53	17:06	13	0	0
bt82	bwte	m	pair	afternoon	51504	control	during	active	preening	16:57:40	16:59:15	0:01:35	1.583333333	16:53	17:06	13	0	0
bt82	bwte	m	pair	afternoon	51504	control	during	active	feeding	16:59:15	17:04:18	0:05:03	5.05	16:53	17:06	13	0	0
bt82	bwte	m	pair	afternoon	51504	control	during	active	preening	17:04:18	17:04:48	0:00:30	0.5	16:53	17:06	13	0	0
bt82	bwte	m	pair	afternoon	51504	control	during	active	feeding	17:04:48	17:06:00	0:01:12	1.2	16:53	17:06	13	0	0
bt82	bwte	m	pair	afternoon	51504	control	after	active	feeding	17:06:00	17:14:20	0:08:20	8.333333333	17:06	17:36	30	0	0
bt82	bwte	m	pair	afternoon	51504	control	after	na	na	17:14:20	17:15:34	0:01:14	1.233333333	17:06	17:36	30	0	0
bt82	bwte	m	pair	afternoon	51504	control	after	active	feeding	17:15:34	17:24:14	0:08:40	8.666666667	17:06	17:36	30	0	0
bt83	bwte	f	pair	afternoon	51504	control	before	active	feeding	16:23:00	16:27:21	0:04:21	4.35	16:23	16:53	30	0	0
bt83	bwte	f	pair	afternoon	51504	control	before	active	swimming	16:27:21	16:28:04	0:00:43	0.716666667	16:23	16:53	30	0	0
bt83	bwte	f	pair	afternoon	51504	control	before	active	feeding	16:28:04	16:49:49	0:21:45	21.75	16:23	16:53	30	0	0
bt83	bwte	f	pair	afternoon	51504	control	before	na	na	16:49:49	16:53:00	0:03:11	3.183333333	16:23	16:53	30	0	0
bt83	bwte	f	pair	afternoon	51504	control	during	na	na	16:53:00	16:53:38	0:00:38	0.633333333	16:53	17:06	13	0	0
bt83	bwte	f	pair	afternoon	51504	control	during	active	feeding	16:53:38	16:55:43	0:02:05	2.083333333	16:53	17:06	13	0	0
bt83	bwte	f	pair	afternoon	51504	control	during	active	breeding	16:55:43	16:56:47	0:01:04	1.066666667	16:53	17:06	13	0	0
bt83	bwte	f	pair	afternoon	51504	control	during	active	swimming	16:56:47	16:58:13	0:01:26	1.433333333	16:53	17:06	13	0	0
bt83	bwte	f	pair	afternoon	51504	control	during	active	preening	16:58:13	16:59:13	0:01:00	1	16:53	17:06	13	0	0
bt83	bwte	f	pair	afternoon	51504	control	during	active	feeding	16:59:13	17:06:00	0:06:47	6.783333333	16:53	17:06	13	0	0
bt83	bwte	f	pair	afternoon	51504	control	after	active	feeding	17:06:00	17:10:56	0:04:56	4.933333333	17:06	17:36	30	0	0
bt83	bwte	f	pair	afternoon	51504	control	after	na	na	17:10:56	17:12:21	0:01:25	1.416666667	17:06	17:36	30	0	0
bt83	bwte	f	pair	afternoon	51504	control	after	active	feeding	17:12:21	17:14:20	0:01:59	1.983333333	17:06	17:36	30	0	0
bt83	bwte	f	pair	afternoon	51504	control	after	na	na	17:14:20	17:15:36	0:01:16	1.266666667	17:06	17:36	30	0	0
bt83	bwte	f	pair	afternoon	51504	control	after	active	feeding	17:15:36	17:24:14	0:08:38	8.633333333	17:06	17:36	30	0	0
bt84	bwte	m	pair	morning	51601	flown	before	active	feeding	9:43:00	9:45:01	0:02:01	2.016666667	9:43	10:13	30	0	0
bt84	bwte	m	pair	morning	51601	flown	before	active	swimming	9:45:01	9:46:28	0:01:27	1.45	9:43	10:13	30	0	0
bt84	bwte	m	pair	morning	51601	flown	during	none	resting	10:26:32	10:31:01	0:04:29	4.483333333	10:13	10:39	26	0	0
bt84	bwte	m	pair	morning	51601	flown	during	flush	flush_other	10:31:01	10:31:03	0:00:02	0.033333333	10:13	10:39	26	0	1
bt85	bwte	f	pair	morning	51601	flown	before	active	feeding	9:43:00	9:45:01	0:02:01	2.016666667	9:43	10:13	30	0	0
bt85	bwte	f	pair	morning	51601	flown	before	active	swimming	9:45:01	9:46:28	0:01:27	1.45	9:43	10:13	30	0	0
bt85	bwte	f	pair	morning	51601	flown	during	active	feeding	10:26:32	10:31:01	0:04:29	4.483333333	10:13	10:39	26	0	0
bt85	bwte	f	pair	morning	51601	flown	during	flush	flush_other	10:31:01	10:31:03	0:00:02	0.033333333	10:13	10:39	26	0	1
bt86	bwte	m	pair	morning	51601	control	before	active	swimming	9:44:59	9:46:46	0:01:47	1.783333333	9:43	10:13	30	0	0
bt86	bwte	m	pair	morning	51601	control	before	active	preening	9:46:46	9:50:06	0:03:20	3.333333333	9:43	10:13	30	0	0
bt86	bwte	m	pair	morning	51601	control	before	none	sleeping	9:50:06	10:08:26	0:18:20	18.33333333	9:43	10:13	30	0	0
bt86	bwte	m	pair	morning	51601	control	before	vigilant	head_popped	10:08:26	10:12:15	0:03:49	3.816666667	9:43	10:13	30	1	0
bt86	bwte	m	pair	morning	51601	control	before	active	swimming	10:12:15	10:12:25	0:00:10	0.166666667	9:43	10:13	30	0	0
bt86	bwte	m	pair	morning	51601	control	before	overhead_vigilance	head_cocked	10:12:25	10:12:27	0:00:02	0.033333333	9:43	10:13	30	1	0
bt86	bwte	m	pair	morning	51601	control	before	active	swimming	10:12:27	10:13:00	0:00:33	0.55	9:43	10:13	30	0	0
bt86	bwte	m	pair	morning	51601	control	during	active	swimming	10:13:00	10:14:35	0:01:35	1.583333333	10:13	10:39	26	0	0
bt86	bwte	m	pair	morning	51601	control	during	active	feeding	10:14:35	10:39:00	0:24:25	24.41666667	10:13	10:39	26	0	0
bt86	bwte	m	pair	morning	51601	control	after	active	feeding	10:39:00	10:57:47	0:18:47	18.78333333	10:39	11:09	30	0	0
bt86	bwte	m	pair	morning	51601	control	after	flush	flush_territorial	10:57:47	10:57:49	0:00:02	0.033333333	10:39	11:09	30	0	1
bt87	bwte	f	pair	morning	51601	control	before	active	swimming	9:44:59	9:46:33	0:01:34	1.566666667	9:43	10:13	30	0	0
bt87	bwte	f	pair	morning	51601	control	before	active	preening	9:46:33	9:49:14	0:02:41	2.683333333	9:43	10:13	30	0	0
bt87	bwte	f	pair	morning	51601	control	before	none	sleeping	9:49:14	10:08:33	0:19:19	19.31666667	9:43	10:13	30	0	0
bt87	bwte	f	pair	morning	51601	control	before	active	preening	10:08:33	10:12:15	0:03:42	3.7	9:43	10:13	30	0	0
bt87	bwte	f	pair	morning	51601	control	before	active	feeding	10:12:15	10:13:00	0:00:45	0.75	9:43	10:13	30	0	0
bt87	bwte	f	pair	morning	51601	control	during	active	feeding	10:13:00	10:38:41	0:25:41	25.68333333	10:13	10:39	26	0	0
bt87	bwte	f	pair	morning	51601	control	during	na	na	10:38:41	10:39:00	0:00:19	0.316666667	10:13	10:39	26	0	0
bt87	bwte	f	pair	morning	51601	control	after	na	na	10:39:00	10:41:12	0:02:12	2.2	10:39	11:09	30	0	0
bt87	bwte	f	pair	morning	51601	control	after	active	feeding	10:41:12	10:49:39	0:08:27	8.45	10:39	11:09	30	0	0
bt87	bwte	f	pair	morning	51601	control	after	na	na	10:49:39	10:51:38	0:01:59	1.983333333	10:39	11:09	30	0	0
bt87	bwte	f	pair	morning	51601	control	after	active	feeding	10:51:38	10:57:47	0:06:09	6.15	10:39	11:09	30	0	0
bt87	bwte	f	pair	morning	51601	control	after	flush	flush_territorial	10:57:47	10:57:49	0:00:02	0.033333333	10:39	11:09	30	0	1
bt88	bwte	m	pair	morning	51601	control	after	active	feeding	11:00:05	11:09:00	0:08:55	8.916666667	10:39	11:09	30	0	0
bt89	bwte	f	pair	morning	51601	control	after	active	feeding	11:00:05	11:08:16	0:08:11	8.183333333	10:39	11:09	30	0	0
bt89	bwte	f	pair	morning	51601	control	after	na	na	11:08:16	11:09:00	0:00:44	0.733333333	10:39	11:09	30	0	0
bt90	bwte	m	pair	mid_day	51602	flown	before	active	feeding	12:40:00	12:42:33	0:02:33	2.55	12:40	13:10	30	0	0
bt90	bwte	m	pair	mid_day	51602	flown	before	active	breeding	12:42:33	12:42:39	0:00:06	0.1	12:40	13:10	30	0	0
bt90	bwte	m	pair	mid_day	51602	flown	before	active	feeding	12:42:39	12:44:12	0:01:33	1.55	12:40	13:10	30	0	0
bt90	bwte	m	pair	mid_day	51602	flown	before	active	breeding	12:44:12	12:44:20	0:00:08	0.133333333	12:40	13:10	30	0	0
bt90	bwte	m	pair	mid_day	51602	flown	before	flush	flush_territorial	12:44:20	12:44:22	0:00:02	0.033333333	12:40	13:10	30	0	1
bt90	bwte	m	pair	mid_day	51602	flown	before	na	na	12:44:22	12:44:37	0:00:15	0.25	12:40	13:10	30	0	0
bt90	bwte	m	pair	mid_day	51602	flown	before	active	preening	12:44:37	12:45:09	0:00:32	0.533333333	12:40	13:10	30	0	0
bt90	bwte	m	pair	mid_day	51602	flown	before	active	feeding	12:45:09	12:46:39	0:01:30	1.5	12:40	13:10	30	0	0
bt91	bwte	f	pair	mid_day	51602	flown	before	active	feeding	12:40:00	12:45:58	0:05:58	5.966666667	12:40	13:10	30	0	0
bt92	bwte	f	pair	mid_day	51602	flown	before	active	feeding	12:47:27	12:50:17	0:02:50	2.833333333	12:40	13:10	30	0	0
bt92	bwte	f	pair	mid_day	51602	flown	before	na	na	12:50:17	12:52:51	0:02:34	2.566666667	12:40	13:10	30	0	0
bt92	bwte	f	pair	mid_day	51602	flown	before	active	feeding	12:52:51	12:58:13	0:05:22	5.366666667	12:40	13:10	30	0	0
bt92	bwte	f	pair	mid_day	51602	flown	before	flush	flush_territorial	12:58:13	12:58:15	0:00:02	0.033333333	12:40	13:10	30	0	1
bt92	bwte	f	pair	mid_day	51602	flown	before	active	feeding	12:58:24	13:10:00	0:11:36	11.6	12:40	13:10	30	0	0
bt92	bwte	f	pair	mid_day	51602	flown	during	active	feeding	13:10:00	13:15:07	0:05:07	5.116666667	13:10	13:37	27	0	0
bt92	bwte	f	pair	mid_day	51602	flown	during	na	na	13:15:07	13:18:08	0:03:01	3.016666667	13:10	13:37	27	0	0
bt92	bwte	f	pair	mid_day	51602	flown	during	active	feeding	13:18:08	13:20:00	0:01:52	1.866666667	13:10	13:37	27	0	0
bt92	bwte	f	pair	mid_day	51602	flown	during	flush	flush_territorial	13:20:00	13:20:02	0:00:02	0.033333333	13:10	13:37	27	0	1
bt92	bwte	f	pair	mid_day	51602	flown	during	active	feeding	13:20:35	13:28:17	0:07:42	7.7	13:10	13:37	27	0	0
bt92	bwte	f	pair	mid_day	51602	flown	during	flush	flush_other	13:28:17	13:28:19	0:00:02	0.033333333	13:10	13:37	27	0	1
bt93	bwte	m	pair	mid_day	51602	flown	before	active	feeding	12:47:27	12:49:23	0:01:56	1.933333333	12:40	13:10	30	0	0
bt93	bwte	m	pair	mid_day	51602	flown	before	active	preening	12:49:23	12:49:46	0:00:23	0.383333333	12:40	13:10	30	0	0
bt93	bwte	m	pair	mid_day	51602	flown	before	active	feeding	12:49:46	12:53:51	0:04:05	4.083333333	12:40	13:10	30	0	0
bt93	bwte	m	pair	mid_day	51602	flown	before	active	preening	12:53:51	12:54:29	0:00:38	0.633333333	12:40	13:10	30	0	0
bt93	bwte	m	pair	mid_day	51602	flown	before	active	feeding	12:54:29	12:58:13	0:03:44	3.733333333	12:40	13:10	30	0	0
bt93	bwte	m	pair	mid_day	51602	flown	before	flush	flush_territorial	12:58:13	12:58:15	0:00:02	0.033333333	12:40	13:10	30	0	1
bt93	bwte	m	pair	mid_day	51602	flown	before	active	feeding	12:58:24	13:10:00	0:11:36	11.6	12:40	13:10	30	0	0
bt93	bwte	m	pair	mid_day	51602	flown	during	active	feeding	13:10:00	13:11:02	0:01:02	1.033333333	13:10	13:37	27	0	0
bt93	bwte	m	pair	mid_day	51602	flown	during	active	preening	13:11:02	13:11:22	0:00:20	0.333333333	13:10	13:37	27	0	0
bt93	bwte	m	pair	mid_day	51602	flown	during	active	feeding	13:11:22	13:20:00	0:08:38	8.633333333	13:10	13:37	27	0	0
bt93	bwte	m	pair	mid_day	51602	flown	during	flush	flush_territorial	13:20:00	13:20:02	0:00:02	0.033333333	13:10	13:37	27	0	1
bt93	bwte	m	pair	mid_day	51602	flown	during	active	feeding	13:22:48	13:24:58	0:02:10	2.166666667	13:10	13:37	27	0	0
bt93	bwte	m	pair	mid_day	51602	flown	during	overhead_vigilance	head_cocked	13:24:58	13:25:00	0:00:02	0.033333333	13:10	13:37	27	1	0
bt93	bwte	m	pair	mid_day	51602	flown	during	active	feeding	13:25:00	13:28:15	0:03:15	3.25	13:10	13:37	27	0	0
bt93	bwte	m	pair	mid_day	51602	flown	during	vigilant	head_popped	13:28:15	13:28:18	0:00:03	0.05	13:10	13:37	27	1	0
bt93	bwte	m	pair	mid_day	51602	flown	during	flush	flush_other	13:28:18	13:28:20	0:00:02	0.033333333	13:10	13:37	27	0	1
bt94	bwte	f	pair	mid_day	51602	flown	during	active	feeding	13:28:59	13:37:00	0:08:01	8.016666667	13:10	13:37	27	0	0
bt94	bwte	f	pair	mid_day	51602	flown	after	active	feeding	13:37:00	13:44:09	0:07:09	7.15	13:37	14:07	30	0	0
bt94	bwte	f	pair	mid_day	51602	flown	after	na	na	13:44:09	13:46:48	0:02:39	2.65	13:37	14:07	30	0	0
bt94	bwte	f	pair	mid_day	51602	flown	after	active	feeding	13:46:48	14:07:00	0:20:12	20.2	13:37	14:07	30	0	0
bt95	bwte	m	pair	mid_day	51602	flown	during	active	feeding	13:28:59	13:37:00	0:08:01	8.016666667	13:10	13:37	27	0	0
bt95	bwte	m	pair	mid_day	51602	flown	after	active	feeding	13:37:00	13:44:09	0:07:09	7.15	13:37	14:07	30	0	0
bt95	bwte	m	pair	mid_day	51602	flown	after	na	na	13:44:09	13:46:48	0:02:39	2.65	13:37	14:07	30	0	0
bt95	bwte	m	pair	mid_day	51602	flown	after	active	feeding	13:46:48	14:02:25	0:15:37	15.61666667	13:37	14:07	30	0	0
bt95	bwte	m	pair	mid_day	51602	flown	after	active	breeding	14:02:25	14:02:56	0:00:31	0.516666667	13:37	14:07	30	0	0
bt95	bwte	m	pair	mid_day	51602	flown	after	active	feeding	14:02:56	14:07:00	0:04:04	4.066666667	13:37	14:07	30	0	0
bt96	bwte	m	pair	mid_day	51602	control	before	none	sleeping	12:40:00	13:01:59	0:21:59	21.98333333	12:40	13:10	30	0	0
bt96	bwte	m	pair	mid_day	51602	control	before	none	resting	13:01:59	13:02:28	0:00:29	0.483333333	12:40	13:10	30	0	0
bt96	bwte	m	pair	mid_day	51602	control	before	vigilant	head_popped	13:02:28	13:02:46	0:00:18	0.3	12:40	13:10	30	1	0
bt96	bwte	m	pair	mid_day	51602	control	before	flush	flush_other	13:02:46	13:02:48	0:00:02	0.033333333	12:40	13:10	30	0	1
bt97	bwte	f	pair	mid_day	51602	control	before	none	sleeping	12:40:00	13:01:58	0:21:58	21.96666667	12:40	13:10	30	0	0
bt97	bwte	f	pair	mid_day	51602	control	before	none	resting	13:01:58	13:02:28	0:00:30	0.5	12:40	13:10	30	0	0
bt97	bwte	f	pair	mid_day	51602	control	before	vigilant	head_popped	13:02:28	13:02:46	0:00:18	0.3	12:40	13:10	30	1	0
bt97	bwte	f	pair	mid_day	51602	control	before	flush	flush_other	13:02:46	13:02:48	0:00:02	0.033333333	12:40	13:10	30	0	1
bt98	bwte	m	pair	afternoon	51603	flown	before	active	feeding	15:30:00	15:31:58	0:01:58	1.966666667	15:30	16:00	30	0	0
bt98	bwte	m	pair	afternoon	51603	flown	before	active	preening	15:31:58	15:32:15	0:00:17	0.283333333	15:30	16:00	30	0	0
bt98	bwte	m	pair	afternoon	51603	flown	before	active	feeding	15:32:15	15:33:45	0:01:30	1.5	15:30	16:00	30	0	0
bt98	bwte	m	pair	afternoon	51603	flown	before	active	breeding	15:33:45	15:33:50	0:00:05	0.083333333	15:30	16:00	30	0	0
bt98	bwte	m	pair	afternoon	51603	flown	before	active	feeding	15:33:50	15:40:03	0:06:13	6.216666667	15:30	16:00	30	0	0
bt98	bwte	m	pair	afternoon	51603	flown	before	flush	flush_territorial	15:40:03	15:40:05	0:00:02	0.033333333	15:30	16:00	30	0	1
bt98	bwte	m	pair	afternoon	51603	flown	before	active	feeding	15:40:11	15:43:03	0:02:52	2.866666667	15:30	16:00	30	0	0
bt98	bwte	m	pair	afternoon	51603	flown	before	active	breeding	15:43:03	15:43:15	0:00:12	0.2	15:30	16:00	30	0	0
bt98	bwte	m	pair	afternoon	51603	flown	before	active	feeding	15:43:15	15:53:57	0:10:42	10.7	15:30	16:00	30	0	0
bt98	bwte	m	pair	afternoon	51603	flown	before	active	breeding	15:53:57	15:54:06	0:00:09	0.15	15:30	16:00	30	0	0
bt98	bwte	m	pair	afternoon	51603	flown	before	active	feeding	15:54:06	15:55:29	0:01:23	1.383333333	15:30	16:00	30	0	0
bt98	bwte	m	pair	afternoon	51603	flown	before	active	breeding	15:55:29	15:55:38	0:00:09	0.15	15:30	16:00	30	0	0
bt98	bwte	m	pair	afternoon	51603	flown	before	active	feeding	15:55:38	16:00:00	0:04:22	4.366666667	15:30	16:00	30	0	0
bt98	bwte	m	pair	afternoon	51603	flown	during	active	feeding	16:00:00	16:02:00	0:02:00	2	16:00	16:29	29	0	0
bt99	bwte	f	pair	afternoon	51603	flown	before	active	feeding	15:30:00	15:40:03	0:10:03	10.05	15:30	16:00	30	0	0
bt99	bwte	f	pair	afternoon	51603	flown	before	flush	flush_territorial	15:40:03	15:40:05	0:00:02	0.033333333	15:30	16:00	30	0	1
bt99	bwte	f	pair	afternoon	51603	flown	before	active	feeding	15:40:11	15:56:57	0:16:46	16.76666667	15:30	16:00	30	0	0
bt99	bwte	f	pair	afternoon	51603	flown	before	active	preening	15:56:57	15:57:50	0:00:53	0.883333333	15:30	16:00	30	0	0
bt99	bwte	f	pair	afternoon	51603	flown	before	active	feeding	15:57:50	16:00:00	0:02:10	2.166666667	15:30	16:00	30	0	0
bt99	bwte	f	pair	afternoon	51603	flown	during	active	feeding	16:00:00	16:02:00	0:02:00	2	16:00	16:29	29	0	0
bt100	bwte	f	pair	afternoon	51603	flown	during	active	feeding	16:02:10	16:03:48	0:01:38	1.633333333	16:00	16:29	29	0	0
bt100	bwte	f	pair	afternoon	51603	flown	during	na	na	16:03:48	16:04:27	0:00:39	0.65	16:00	16:29	29	0	0
bt100	bwte	f	pair	afternoon	51603	flown	during	active	feeding	16:04:27	16:15:43	0:11:16	11.26666667	16:00	16:29	29	0	0
bt100	bwte	f	pair	afternoon	51603	flown	during	flush	flush_territorial	16:15:43	16:15:45	0:00:02	0.033333333	16:00	16:29	29	0	1
bt100	bwte	f	pair	afternoon	51603	flown	during	active	feeding	16:15:49	16:23:05	0:07:16	7.266666667	16:00	16:29	29	0	0
bt100	bwte	f	pair	afternoon	51603	flown	during	overhead_vigilance	head_cocked	16:23:05	16:23:07	0:00:02	0.033333333	16:00	16:29	29	1	0
bt100	bwte	f	pair	afternoon	51603	flown	during	active	feeding	16:23:07	16:29:00	0:05:53	5.883333333	16:00	16:29	29	0	0
bt100	bwte	f	pair	afternoon	51603	flown	after	active	feeding	16:29:00	16:59:00	0:30:00	30	16:29	16:59	30	0	0
bt101	bwte	m	pair	afternoon	51603	flown	during	active	feeding	16:02:10	16:03:21	0:01:11	1.183333333	16:00	16:29	29	0	0
bt101	bwte	m	pair	afternoon	51603	flown	during	overhead_vigilance	head_cocked	16:03:21	16:03:23	0:00:02	0.033333333	16:00	16:29	29	1	0
bt101	bwte	m	pair	afternoon	51603	flown	during	active	feeding	16:03:23	16:03:48	0:00:25	0.416666667	16:00	16:29	29	0	0
bt101	bwte	m	pair	afternoon	51603	flown	during	na	na	16:03:48	16:04:27	0:00:39	0.65	16:00	16:29	29	0	0
bt101	bwte	m	pair	afternoon	51603	flown	during	active	feeding	16:04:27	16:09:09	0:04:42	4.7	16:00	16:29	29	0	0
bt101	bwte	m	pair	afternoon	51603	flown	during	overhead_vigilance	head_cocked	16:09:09	16:09:13	0:00:04	0.066666667	16:00	16:29	29	2	0
bt101	bwte	m	pair	afternoon	51603	flown	during	active	feeding	16:09:13	16:15:43	0:06:30	6.5	16:00	16:29	29	0	0
bt101	bwte	m	pair	afternoon	51603	flown	during	flush	flush_territorial	16:15:43	16:15:45	0:00:02	0.033333333	16:00	16:29	29	0	1
bt101	bwte	m	pair	afternoon	51603	flown	during	active	feeding	16:15:45	16:23:08	0:07:23	7.383333333	16:00	16:29	29	0	0
bt101	bwte	m	pair	afternoon	51603	flown	during	overhead_vigilance	head_cocked	16:23:08	16:23:10	0:00:02	0.033333333	16:00	16:29	29	1	0
bt101	bwte	m	pair	afternoon	51603	flown	during	active	feeding	16:23:10	16:29:00	0:05:50	5.833333333	16:00	16:29	29	0	0
bt101	bwte	m	pair	afternoon	51603	flown	after	active	feeding	16:29:00	16:49:36	0:20:36	20.6	16:29	16:59	30	0	0
bt101	bwte	m	pair	afternoon	51603	flown	after	active	breeding	16:49:36	16:50:22	0:00:46	0.766666667	16:29	16:59	30	0	0
bt101	bwte	m	pair	afternoon	51603	flown	after	active	feeding	16:50:22	16:59:00	0:08:38	8.633333333	16:29	16:59	30	0	0
bt102	bwte	m	pair	afternoon	51603	control	before	active	feeding	15:30:00	15:36:27	0:06:27	6.45	15:30	16:00	30	0	0
bt102	bwte	m	pair	afternoon	51603	control	before	active	breeding	15:36:27	15:36:31	0:00:04	0.066666667	15:30	16:00	30	0	0
bt102	bwte	m	pair	afternoon	51603	control	before	active	feeding	15:36:31	15:38:00	0:01:29	1.483333333	15:30	16:00	30	0	0
bt102	bwte	m	pair	afternoon	51603	control	before	active	preening	15:38:00	15:38:12	0:00:12	0.2	15:30	16:00	30	0	0
[truncated: 1,068 more rows]
