# Supplementary material for: Behavioral responses of blue-winged teal and northern shoveler to unmanned aerial vehicle surveys
Source: PLoS One. 2022 Jan 19;17(1):e0262393. doi: 10.1371/journal.pone.0262393 (PMC8769346; doi:10.1371/journal.pone.0262393)
Supplement: S3 File — (XLSX) [file pone.0262393.s004.xlsx]

## Sheet: wetland_perspective
flight_id	date	treatment	wetland_id	cover_type	plot_coverage	distance_from_pad	flush_description	swam_description	post_flight_swam	wind_speed	wind_direction	temp	cloud_cover
50301	2020-05-03	control	211	4	0.2568	1658.64	0	0	0	8.85	ne	46.5	0
50302	2020-05-03	control	53	3	2.3804	279.22	0	1	0	11.95	sw	55.2	0
50303	2020-05-03	control	53	4	2.3325	279.22	0	0	0	11.65	se	57.8	0
42401	2020-04-24	control	237	2	1.2358	.	0	0	0	0.7	n	65.8	1
42402	2020-04-24	control	169	4	2.9321	.	0	0	0	3.2	ne	65.6	1
42501	2020-04-25	control	232	4	0.567	.	0		0	5.25	nw	53.15	3
42502	2020-04-25	control	51	4	1.9539	.	0	0	0	6	n	57.6	2
42701	2020-04-27	control	277	4	0.9679	419.94	0	0	0	0	.	57.5	1
42702	2020-04-27	control	272	4	2.4584	253.69	0	0	0	0	.	70.85	1
42703	2020-04-27	control	23	4	0.4818	.	0	0	0	2.5	s	69.15	3
42901	2020-04-29	control	186	3	2.5329	287.39	0	0	0	5.3	nw	52.4	1
42902	2020-04-29	control	191	4	1.1102	369.66	0	0	0	5.8	n	56.15	1
42903	2020-04-29	control	211	4	0.9063	645.95	0	0	0	2.6	n	65.5	1
50601	2020-05-06	control	277	4	0.7739	370.68	0	0	0	4.15	w	51.8	0
50602	2020-05-06	control	47	4	2.4884	1096.88	0	0	0	3	nw	63.65	2
50603	2020-05-06	control	32	3	1.4458	184.68	0	0	0	2.4	nw	66.2	2
50801	2020-05-08	control	211	4	0.757	445.17	0	0	0	3.55	s	44.9	0
50802	2020-05-08	control	190	3	1.3245	755.04	0	0	1	2.5	nw	60.15	1
50803	2020-05-08	control	53	4	2.6722	307.42	0	0	1	4.6	n	62.9	2
51101	2020-05-11	control	250	4	1.1894	995.6	0	1	0	5.15	ne	36.55	0
51102	2020-05-11	control	209	3	1.7424	702.74	0	0	0	3.55	ne	43.45	0
51103	2020-05-11	control	206	4	0.74	876.32	0	0	0	7.2	ne	50.3	1
51104	2020-05-11	control	206	4	1.4312	495.32	0	0	0	3.85	ne	47.75	1
51501	2020-05-15	control	53	4	0.9941	485.22	0	0	0	2.5	se	63.55	0
51502	2020-05-15	control	103	4	1.0971	389.96	0	0	0	4.5	se	70.75	0
51504	2020-05-15	control	38	3	0.8445	164.33	0	0	0	7	se	69.65	1
51601	2020-05-16	control	351	3	2.9612	543.82	0	0	0	5.65	se	62.75	2
51602	2020-05-16	control	523	3	3.1179	716.74	0	1	1	4.75	e	66.9	2
51603	2020-05-16	control	440	4	3.9195	325.46	0	1	0	8.35	se	67.45	3
52201	2020-05-22	control	509	4	2.8302	429.82	0	0	0	7.7	se	65.2	1
52202	2020-05-22	control	440	4	1.5921	404.16	0	1	0	8.85	se	76.7	1
52203	2020-05-22	control	507	4	2.2005	419.54	0	0	0	11.25	se	77.65	1
52305	2020-05-23	control	367	4	3.3743	320.03	0	0	0	5.65	s	76.85	1
52306	2020-05-23	control	507	4	2.7079	636.81	0	0	0	1.95	s	79.55	1
52601	2020-05-26	control	447	4	3.1709	368.5	0	1	0	4.15	sw	62.05	0
52602	2020-05-26	control	335	4	2.9076	665.38	0	0	0	4.1	sw	72.5	1
52603	2020-05-26	control	516	3	3.1379	543.72	0	0	0	3.95	sw	73.8	2
52604	2020-05-26	control	528	3	2.5532	.	0	0	0	8	s	74.65	3
52701	2020-05-27	control	528	3	1.1622	718.74	0	0	0	9	nw	67.2	0
52702	2020-05-27	control	478	4	2.4729	862.65	0	0	0	10.3	nw	79.35	0
52703	2020-05-27	control	477	4	2.1646	.	0	0	0	12	nw	77.9	0
51503	2020-05-15	control	103	3	1.7228	389.96	3	0	0	3.75	se	68.05	1
50301	2020-05-03	flown	265	2	0.2568	212.24	0	1	1	8.85	ne	46.5	0
50302	2020-05-03	flown	57	2	2.3804	187.17	0	0	0	11.95	sw	55.2	0
50303	2020-05-03	flown	66	2	2.3325	416.57	0	0	0	11.65	se	57.8	0
42401	2020-04-24	flown	212	4	1.2358	.	0	0	0	0.7	n	65.8	1
42501	2020-04-25	flown	272	4	0.567	.	0	1	0	5.25	nw	53.15	3
42502	2020-04-25	flown	51	4	1.9539	.	0	0	0	6	n	57.6	2
42701	2020-04-27	flown	268	4	0.9679	113.14	0	1	1	0	.	57.5	1
42702	2020-04-27	flown	293	4	2.4584	383.68	0	1	1	0	.	70.85	1
42703	2020-04-27	flown	311	3	0.4818	.	0	1	1	2.5	s	69.15	3
42902	2020-04-29	flown	199	4	1.1102	272.51	0	1	1	5.8	n	56.15	1
42903	2020-04-29	flown	223	3	0.9063	255.36	0	0	0	2.6	n	65.5	1
50601	2020-05-06	flown	281	4	0.7739	158.46	0	1	0	4.15	w	51.8	0
50603	2020-05-06	flown	304	4	1.4458	413.25	0	1	1	2.4	nw	66.2	2
50801	2020-05-08	flown	237	3	0.757	246.97	0	0	0	3.55	s	44.9	0
50802	2020-05-08	flown	205	3	1.3245	407.93	0	0	1	2.5	nw	60.15	1
51101	2020-05-11	flown	239	4	1.1894	519.4	0	0	0	5.15	ne	36.55	0
51102	2020-05-11	flown	207	4	1.7424	417.97	0	0	0	3.55	ne	43.45	0
51104	2020-05-11	flown	202	3	1.4312	431.61	0	0	0	3.85	ne	47.75	1
51503	2020-05-15	flown	94	4	1.7228	700.97	0	0	0	3.75	se	68.05	1
51504	2020-05-15	flown	23	4	0.8445	192.19	0	0	0	7	se	69.65	1
51603	2020-05-16	flown	432	4	3.9195	289.86	0	1	1	8.35	se	67.45	3
52201	2020-05-22	flown	508	4	2.8302	222.56	0	1	1	7.7	se	65.2	1
52203	2020-05-22	flown	377	3	2.2005	155.16	0	1	0	11.25	se	77.65	1
52305	2020-05-23	flown	389	4	3.3743	89.97	0	1	1	5.65	s	76.85	1
52601	2020-05-26	flown	316	2	3.1709	243.08	0	0	0	4.15	sw	62.05	0
52604	2020-05-26	flown	516	3	2.5532	.	0	0	0	8	s	74.65	3
42901	2020-04-29	flown	169	4	2.5329	260.55	1	0	0	5.3	nw	52.4	1
50602	2020-05-06	flown	55	4	2.4884	237.32	1	1	1	3	nw	63.65	2
50803	2020-05-08	flown	39	4	2.6722	154.81	1	1	0	4.6	n	62.9	2
51502	2020-05-15	flown	93	4	1.0971	399.65	1	0	0	4.5	se	70.75	0
51602	2020-05-16	flown	351	3	3.1179	237.82	1	1	1	4.75	e	66.9	2
52202	2020-05-22	flown	433	4	1.5921	339.73	1	0	0	8.85	se	76.7	1
52306	2020-05-23	flown	367	4	2.7079	320.03	1	1	1	1.95	s	79.55	1
52602	2020-05-26	flown	445	3	2.9076	297.85	1	0	0	4.1	sw	72.5	1
52603	2020-05-26	flown	459	3	3.1379	502.69	1	1	1	3.95	sw	73.8	2
52701	2020-05-27	flown	465	3	1.1622	337.59	1	0	0	9	nw	67.2	0
52702	2020-05-27	flown	473	3	2.4729	607.66	1	1	1	10.3	nw	79.35	0
52703	2020-05-27	flown	478	4	2.1646	.	1	0	0	12	nw	77.9	0
42402	2020-04-24	flown	197	4	2.9321	.	2	0	0	3.2	ne	65.6	1
51601	2020-05-16	flown	524	3	2.9612	221.59	2	1	1	5.65	se	62.75	2
51103	2020-05-11	flown	203	4	0.74	596.2	3	0	0	7.2	ne	50.3	1
51501	2020-05-15	flown	89	3	0.9941	320.98	3	0	0	2.5	se	63.55	0

## Sheet: coordinates_homepad
flight_id	latitude	longitude
50301	47.4	-100.267
50302	47.3836	-100.269
50303	47.3836	-100.269
42501	47.24.005	100.16.136
42502	47.23.111	100.15.982
42701	47.4	-100.263
42702	47.3966	-100.267
42703	.	.
42901	47.4164	-100.267
42902	47.414	-100.266
42903	47.4032	-100.277
50601	47.3984	-100.267
50602	47.3855	-100.268
50603	47.3857	-100.281
50801	47.405	-100.276
50802	47.4097	-100.277
50803	47.3844	-100.27
51101	47.4	-100.258
51102	47.4117	-100.271
51103	47.4117	-100.271
51104	47.4112	-100.267
51501	47.3812	-100.268
51502	47.3798	-100.268
51503	47.3798	-100.268
51504	47.3859	-100.281
51601	47.3633	-100.263
51602	47.364	-100.265
51603	47.3595	-100.261
52201	47.3577	-100.264
52202	47.3577	-100.264
52203	47.3505	-100.281
52305	47.3492	-100.283
52306	47.3492	-100.283
52601	47.3639	-100.278
52602	47.3639	-100.278
52603	47.364	-100.283
52604	.	.
52701	47.3665	-100.291
52702	47.3708	-100.294
52703	.	.

## Sheet: metadata
categories	flush_description
0	none flushed
1	less than 50% flush
2	more than 50% flush
3	all individuals flush
	add_behavior
active	preening, feeding, breeding, swimming
overhead_vigilance	head_cocked
vigilant	head_popped
flush	flush
none	sleeping, resting
na	not available, not in view, panning
	swam_description
0	did not swim towards cover
1	swam towards cover/away from drone
	post_flight_swam
0	did not swim back to original spot
1	swam towards original spot
	wind_speed (mph)
	wind_direction
	n
	nw
	ne
	s
	sw
	se
	e
	w
	temp (Degrees Fahrenheit)
	cloud_cover
0	clear
1	partly_cloudy
2	mostly_cloudy
3	overcast
	distance_from_pad (meters)
	plot_coverage (hectares)
	time_of_day
	morning	8am-11am
	mid_day	11am-2pm
	afternoon	2pm-5pm
